# Supplementary material for: Keratins coordinate tissue spreading by balancing spreading forces with tissue material properties
Source: Nat Commun. 2026 May 16;17:6499. doi: 10.1038/s41467-026-72366-z (PMC13377027; doi:10.1038/s41467-026-72366-z)
Supplement: Supplementary file 23 — Source data [file 41467_2026_72366_MOESM23_ESM.xlsx]

## Sheet: Figure 1 
Graphs plotted with notebooked Figure1.ipynb
1_C	Time (hpf)	001_BR	002_BR	003_BR	004_BR	005_BR	006_BR
Averaged keratin intensity within the EVL in Tg(krt18:Krt18-GFP) embryos as a function of time during epiboly (4 - 9.5 hpf). N = 3 experiments, n = 6 embryos. Error bars as ribbons representing SEM plotted along mean.	4.375	54.241	33.632	65.566	54.918	20.9973	24.9143
	4.625	68.402	37.475	82.291	66.88	27.9097	33.3643
	4.875	86.465	42.706	103.031	80.209	37.429	44.9657
	5.125	106.701	48.959	126.755	93.948	49.9083	59.6047
	5.375	127.42	54.957	153.619	106.869	65.0253	77.0893
	5.625	148.336	60.968	181.494	120.355	83.073	97.98
	5.875	169.242	67.09	213.223	133.954	103.824	121.381
	6.125	192.219	73.603	240.795	146.643	122.715	142.255
	6.375	215.34	79.65	267.696	160.379	142.459	163.853
	6.625	240.022	86.234	292.775	173.777	166.511	189.327
	6.875	263.143	93.493	313.897	184.773	190.964	215.093
	7.125	283.765	100.766	330.192	195.512	215.758	239.038
	7.375	305.12	108.57	350.995	210.118	240.909	258.945
	7.625	330.329	118.3	377.164	225.137	259.709	273.577
	7.875	352.257	125.725	397.418	234.559	270.142	283.96
	8.125	369.694	130.915	413.813	240.702	281.027	295.719
	8.375	385.394	135.31	427.019	246.198	292.631	307.97
	8.625	400.083	140.006	443.063	253.836	304.754	319.537
	8.875	417.545	144.43	463.2	263.174	322.722	335.063
	9.125	434.329	147.76	478.338	271.951	342.498	353.452
	9.375	451.436	149.894	499.684	279.767	362.272	372.385
	9.625	466.979	148.722	503.875	276.661	380.662	390.453
1_D	Time (hpf)	001_BR	02_BR	003_BR
Averaged density of the keratin network in Tg(acbt2:Utrophin-mcherry, krt18:Krt18-GFP) embryos as a function of time during epiboly (4 - 9.5 hpf). N = 3, n = 6 embryos. Error bars as ribbons representing SEM plotted along mean.	4	1.2994		3.12955
	4.5	19.0524	25.2246	10.3807
	5	27.1757	22.6921	32.0307
	5.5	46.6539	29.2249	47.0021
	6	57.5095	41.4601	34.6378
	6.5	61.1076	56.7592	48.5172
	7	68.5038	66.3074	56.9901
	7.5	80.0505	76.1521	66.2241
	8	84.7324		78.0596
	8.5	90.4049		95.0637
1_E	Time (hpf)	001_BR	002_BR	003_BR	004_BR	005_BR
Cell apical Area mean averaged over individual cells	4.5	598.094	722.401	649.891	601.745	587.85
	4.75	640.291	773.215	675.68	581.652	598.697
	5	676.774	799.915	719.079	618.86	617.898
	5.25	688.437	818.783	773.798	644.427	632.548
	5.5	739.223	839.811	819.216	668.304	661.65
	5.75	768.011	871.935	853.955	704.161	692.916
	6	872.493	903.602	898.97	738.592	719.567
	6.25	908.392	955.156	982.245	772.568	742.129
	6.5	946.361	1021.66	1093.29	796.158	753.613
	6.75	1002.31	1067.39	1164.47	814.676	770.606
	7	1046.96	1102.26	1251.14	842.061	814.73
	7.25	1112.66	1160.88	1315.09	912.05	868.714
	7.5	1171.09	1145.29	1371.84	962.214	897.182
	7.75	1219.56	1180.5	1382.63	967.576	886.051
	8	1252.92	1155.85	1407.06	936.985	884.313
	8.25	1303.19	1146.68	1403	912.289	857.893
	8.5	1320.88	1092.51	1335.32	869.552	823.05
1_F	Time (hpf)	001_NetworkDensity	001_Area	001_Intensity	002_NetworkDensity	002_Area	002_Intensity	003_NetworkDensity	003_Area	003_Intensity
3-dimensional (3D) plot of keratin intensity, network density, and EVL cell area as a function of time during epiboly. N = 3, n = 3 embryos. Spread of the surface (width) represents data spread, indicating their variability (SD of intensity and area).	4	1.2994	710.232	142.047				3.12955	728.481	118.447
	4.5	19.0524	614.921	177.405	25.2246	690.106	120.803	10.3807	745.345	120.925
	5	27.1757	599.891	196.797	22.6921	647.596	119.606	32.0307	667.647	133.593
	5.5	46.6539	556.57	232.84	29.2249	701.395	121.204	47.0021	647.393	142.504
	6	57.5095	610.211	258.051	41.4601	769.688	124.782	34.6378	678.828	141.242
	6.5	61.1076	696.439	275.938	56.7592	907.381	129.119	48.5172	701.862	149.396
	7	68.5038	730.986	287.883	66.3074	952.591	131.85	56.9901	762.862	152.731
	7.5	80.0505	766.451	305.391	76.1521	1008.67	135.079	66.2241	807.18	156.994
	8	84.7324	842.905	323.304				78.0596	831.363	164.984
	8.5	90.4049	967.396	337.975				95.0637	915.665	168.802
1_G	cell id	001_Apical	002_Apical	003_Apical	004_Apical	005_Apical	001_Junction	002_Junction	003_Junction	004_Junction	005_Junction
Correlation of junctional and apical keratin intensity measured in individual EVL cells in Tg(acbt2:Utrophin-mcherry, krt18:Krt18-GFP) embryos at 60% epiboly stage (6 hpf) N = 3, n = 5 embryos.	1	5.855	10.025	4.476	16.951	9.027	0.476	0.376	0.246	1.188	0.247
	2	6.082	6.913	4.037	25.256	6.762	0.761	0.387	0.366	1.702	0.368
	3	6.659	8.973	3.855	14.365	3.977	0.446	0.359	0.294	0.734	0.129
	4	11.548	12.624	4.193	22.523	7.354	1.541	0.528	0.29	1.705	0.439
	5	10.853	16.581	5.397	34.93	7.032	1.301	1.494	0.282	1.139	0.483
	6	7.993	11.813	5.573	26.115	9.661	1.887	0.411	0.372	1.68	0.393
	7	7.294	17.136	7.903	24.269	13.621	0.512	0.566	0.307	2.601	0.64
	8	5.27	14.936	3.05	27.299	11.35	0.676	0.469	0.163	2.982	0.522
	9	4.529	29.56	9.371	30.69	4.806	0.458	0.806	0.435	3.667	0.227
	10	8.598	13.129	4.372	65.185	6.139	0.65	0.479	0.188	3.166	0.288
	11	8.046	12.427	4.963	50.972	8.023	0.838	0.643	0.286	7.2	0.388
	12	4.686	12.003	5.545	38.34	6.27	0.441	0.271	0.328	4.571	0.373
	13	4.651		5.327	36.207	5.145	0.419		0.436	2.478	0.226
	14	6.003		3.185	46.433	5.834	0.418		0.124	3.17	0.22
	15	17.221		6.21	23.097	6.561	1.466		0.233	1.934	0.345
	16	5.657		3.78	18.8	7.544	0.852		0.169	1.319	0.39
	17	5.978		8.699	40.58	4.198	0.969		0.356	2.154	0.248
	18	5.877		12.421	28.982	3.709	0.55		0.634	2.193	0.183
	19	5.119		5.057	27.943		0.542		0.231	2.076
Sup 1A	Sampleid	1	2	3	4	Avg ddcq	2^-{1}	2^-{2}	2^-{3}	2^-{4}	2^-Avgddcq	Stdev Cq
	K8 1k	6.99189	3.52788	3.49235	5.24	4.81	0.00785656	0.0866966	0.088858	0.026382	0.0355475516154206	0.721509
	K8 sph	-3.05323	2.0314	1.99977	5.50	1.62	8.30071	0.244617	0.25004	0.0221678	0.3257117694963730	1.52421
	K8 sh	-4.52587	-4.61332	-3.96174	-5.23	-4.58	23.0368	24.4764	15.5813	37.5675	23.9688074190968000	0.225081
	K8 bud	-5.21558	-4.35818	-5.69695	-4.67	-4.99	37.1574	20.509	51.8742	25.4506	31.6708544522152000	0.256465
	K18 1k	6.84167	3.29371	3.17255	6.91	5.06	0.00871869	0.101975	0.110909	0.00829203	0.0300707145811735	0.911526
	K18 sph	-2.63757	1.357	1.44967	5.47	1.41	6.22282	0.390393	0.366106	0.0225974	0.3765204244171770	1.43292
	K18 sh	-4.54395	-4.79046	-4.20263	-5.08	-4.65	23.3274	27.6739	18.4128	33.7396	25.1651162420077000	0.160635
	K18 bud	-5.11236	-4.4932	-6.93386	-5.18	-5.43	34.5919	22.521	122.264	36.352	43.1366998220383000	0.454189
	K4 1k	10.34	5.24	5.03	10.28	7.72	0.000769654	0.0263978	0.0305276	0.000804957	0.0047269643963358	1.29372
	K4 sph	-1.36	4.66	4.09	9.54	4.23	2.57091	0.0396817	0.0588267	0.00133895	0.0532419468761632	1.93198
	K4 sh	-3.68	-3.05	-2.16	-4.19	-3.27	12.8195	8.29021	4.46976	18.2924	9.6548968406700100	0.379144
	K4 bud	-3.92	-2.91	-5.08	-3.97	-3.97	15.18	7.49905	33.8599	15.625	15.6655622860809000	0.384721
	K5 1k	8.05	7.47	6.95	9.16	7.91	0.00376396	0.00562364	0.00807688	0.00175411	0.0041614119625592	0.409144
	K5 sph	-0.85	5.99	5.65	8.85	4.91	1.80526	0.0157549	0.0198507	0.00216198	0.0332388430502560	1.77606
	K5 sh	-3.35	-2.87	-2.17	-4.12	-3.13	10.1935	7.2904	4.5086	17.4208	8.7406891326503300	0.355306
	K5 bud	-4.22	-3.46	-4.76	-3.86	-4.08	18.5996	11.0072	27.1783	14.5513	16.8684740609982000	0.239551

## Sheet: Figure 2
2_C	Time (hpf)	caMypt_Mean_15022023_Pos005	caMypt_Mean_15022023_Pos004	caMypt_Mean_15022023_Pos003	caRhoA_Mean_04042023_Pos004	Control_Mean_04042023_Pos002	caRhoA_Mean_04042023_Pos005	caRhoA_Mean_04042023_Pos003	caMypt_Mean_24062020_Pos004	Control_Mean_24062020_Pos007	caMypt_Mean_24062020_Pos002	caMypt_Mean_24062020_Pos005	caMypt_Mean_24062020_Pos001	Control_Mean_24062020_Pos006	caRhoA_Mean_30102023_Pos004	Control_Mean_30102023_Pos002	Control_Mean_30102023_Pos001	Control_Mean_04062022_Pos002	caMypt_Mean_04062022_Pos006	caMypt_Mean_04062022_Pos007	caMypt_Mean_04062022_Pos005	Control_Mean_04062022_Pos001	caMypt_Mean_04062022_Pos004	caMypt_Mean_04062022_Pos003	Control_Mean_06092023_Pos008	Control_Mean_06092023_Pos009	04062022_MyptYSL006	04062022_MyptYSL007
Plot of average keratin intensity as a function of time (hpf) in Tg(krt18:KrtGFP) control (green, N = 3, n = 5 embryos), CAMypt (blue, N = 3, n = 5 embryos) and CARhoA mRNA injected embryos (pink, N = 3, n = 4 embryos) as described in (B). Error bars as ribbons SEM plotted along mean.	4.125	135.619	81.257	79.264	269.985	86.233	251.539	186.081	161.041	237.825	142.844	157	179.933	188.993	148.902	189.715	84.718	94.573	39.86	50.491	61.168	128.441	110.699	55.52			38.725	49.486
	4.375	145.67	85.363	81.826	254.791	100.251	244.276	193.97	170.374	265.426	151.481	164.697	195.393	206.944	158.626	199.905	87.121	101.288	42.621	52.398	77.419	137.212	115.57	58.757	46.451	30.498	42.621	52.398
	4.625	154.473	89.638	86.659	258.361	115.332	233.421	197.605	173.926	277.005	154.751	166.392	205.613	214.402	170.024	210.471	90.142	106.379	45.802	53.818	91.65	146.172	118.547	61.929	52.285	32.929	45.802	53.818
	4.875	164.616	95.238	91.295	258.421	128.017	238.31	200.856	175.567	290.532	155.727	167.444	209.234	219.306	184.08	221.503	93.649	110.294	48.206	55.252	100.624	153.032	122.572	65.29	61.056	37.19	48.206	55.252
	5.125	182.986	104.383	100.906	262.983	138.558	242.278	205.065	180.299	311.816	159.255	170.427	217.609	231.868	209.065	239.386	101.096	113.141	49.793	56.354	105.23	157.513	127.679	66.67	70.079	42.565	50.4495	56.879
	5.375	203.135	114.111	111.9	268.247	150.673	248.985	213.292	190.353	345.028	166.067	179.23	234.056	251.777	236.274	257.513	109.394	117.24	51.106	57.404	106.206	159.811	128.352	69.12	81.075	48.178	53.09	59.48
	5.625	218.758	121.608	119.697	279.257	165.777	258.48	224.883	206.283	393.833	178.385	190.678	255.906	282.781	255.101	269.969	114.277	120.197	53.09	59.48	106.449	158.9	128.875	71.816	91.353	54.024	55.922	61.882
	5.875	236.375	129.641	129.084	288.726	184.846	270.826	234.945	224.488	431.12	199.568	201.483	295.892	309.15	274.924	282.267	119.887	123.876	55.922	61.882	109.635	159.112	130.968	76.084	101.899	60.784	59.235	64.849
	6.125	254.691	136.462	139.932	292.12	201.06	283.275	254.679	230.321	466.962	203.821	208.918	311.048	334.712	296.494	294.209	125.753	130.237	59.235	64.849	112.286	162.099	137.902	79.854	113.71	68.587	62.544	67.339
	6.375	283.314	147.481	158.446	325.311	215.585	299.619	260.68	242.693	493.071	213.634	221.36	331.452	353.562	325.493	312.042	136.349	134.216	62.544	67.339	116.544	164.462	141.479	82.451	124.884	76.354	67.328	71.2625
	6.625	313.568	156.067	178.616	366.102	231.278	319.211	276.307	250.148	509.478	219.312	226.402	346.612	369.002	352.688	327.359	146.861	138.166	65.596	70.08	118.598	166.517	142.435	86.203	135.33	84.31	73.568	75.103
	6.875	333.435	162.34	193.126		249.365	341.422	293.221	263.531	536.362	232.919	234.155	366.302	381.761	367.402	336.739	153.909	140.897	69.06	72.445	125.26	171.325	147.314	89.706	145.712	92.17	77.19	78.435
	7.125	354.117	171.448	209.649		268.3	362.578	312.729	260.912	557.076	230.093	228.985	381.747	396.963	381.12	345.486	160.323	146.058	73.568	75.103	128.053	175.921	156.465	91.197	157.921	100.931	79.793	81.795
	7.375	370.868	177.978	225.733		286.492	383.809	331.977	271.213	583.459	238.675	240.33	404.702	417.097	400.234	353.812	166.594	149.985	77.19	78.435	131.856	183.04	159.632	91.614	170.752	110.354	85.468	88.7175
	7.625	393.457	183.638	249.621		306.598	404.915	363.498	285.866	608.708	247.944	241.853	429.252	432.365	432.998	376.462	180.774	154.778	79.793	81.795	133.202	186.898	159.523	92.336	182.528	120.415	90.573	95.168
	7.875	413.284	186.559	272.207		326.943	416.236	382.032	294.664	642.1	261.701	252.782	455.775	458.622	465.306	399.858	195.591	158.762	83.863	86.86	137.159	193.436	161.533	93.847	195.704	131.329	94.049	99.072
	8.125	425.08	188.048	286.702		344.99	450.544	400.992	310.568	668.178	274.655	255.89	491.233	482.997	484.138	413.454	204.92	164.079	87.073	90.575	139.542	201.779	162.474	96.436	207.24	141.934	98.642	103.876
	8.375	433.9	188.12	299.603		353.247	466.864	419.577	319.271	699.313	282.027	270.574	523.558	499.817	496.776	418.757	211.589	167.02	90.573	95.168	148.82	210.792	165.189	98.239	212.952	152.402	103.716	110.943
	8.625	441.039	188.262	311.072		384.365	483.739	432.764	340.03	735.264	302.208	276.414	565.889	521.836	506.218		214.852	172.052	94.049	99.072	154.756	217.833	164.588	104.185	231.44	162.912	106.549	117.052
	8.875	451.222	187.666	327.182		398.634	494.879	443.57	354.825	760.535	310.514	283.565	606.184	541.703	522.18		219.559	175.302	98.642	103.876	161.311	226.224	167.774	110.469	242.779	173.404	108.105	123.699
	9.125	457.778	186.551	340.794		409.45	493.593	469.375	370.283	803.762	331.797	299.918	654.135	574.463	537.885		223.129	179.378	103.716	110.943	169.604	233.766	170.96	115.902	252.974	183.527	109.255	129.62
	9.375	457.54	185.926	348.731		418.364	522.258	481.231	383.602	831.684	346.129	315.248	704.19	597.471	547.21		224.86	186.067	106.383	115.165	178.594	243.492	175.668	121.627	260.987	193.114	112.466	138.354
	9.625	452.987	181.803	353.196		418.523	536.778	491.53	382.73	849.255	343.188	314.023	729.3	610.426	556.662			185.358	106.715	118.94	182.715	246.144	176.113	121.015	266.686	202.474	119.54	152.736
	9.875	445.732	177.723	354.506		442.472	552.92	499.424	390.489	876.396	348.487	309.857	756.868	625.201	566.601			186.448	108.105	123.699	186.039	248.239	177.621	125.311	273.168	211.895	127.925	171.164
	10.125	442.455	173.507	358.367		456.195	570.076	513.703	402.255	913.568	362.699	315.493	800.618	645.285	579.04			186.43	109.255	129.62	189.909	249.748	177.587	130.206	279.475	221.657	134.203	185.342
	10.375	434.6	170.973	361.194		469.411	575.814	532.689	410.539	940.289	361.627	322.515	832.228	665.574	590.653			189.817	112.466	138.354	199.091	256.642	180.55	140.584	283.804	230.748	135.462	197.62
	10.625	436.924	166.963	363.173		485.345	608.2	544.629	411.929	963.696	370.231	320.94	863.146	679.392	600.758			193.249	117.102	146.992	209.801	263.484	185.464	149.878	286.835	239.134	136.307	211.673
	10.875	436.975	165.148	363.948		494.202	618.983	554	418.223	982.986	363.547	317.709	877.781	688.881	612.207			194.262	121.979	158.479	219.065	267.251	189.345	159.183	290.095	246.821	145.436	234.025
	11.125	435.459	163.896	366.558		499.135	624.729	556.821	421.064	980.354	361.399	302.927	888.288	695.561	623.245			198.271	127.925	171.164	226.469	276.078	193.823	176.222	292.946	253.238
	11.375	442.212	164.512	370.738		520.493	628.696	555.953	423.821	975.223	350.701	305.638	880.277	685.74				198.116	134.203	185.342	228.687	281.37	196.134	185.941	293.238	258.095
	11.625	446.424	165.639	372.813		529.485	633.856	543.125	419.496	980.46	352.763	289.871	887.234	686.711				200.609	135.462	197.62	232.674	282.774	198.816	189.406	290.476	251.09
	11.875	445.45	167.023	374.663		536.301	634.566	543.822										201.411	136.307	211.673	235.471	282.155	208.012	192.972	288.502	261.658
	12.125	448.105	169.384	376.719		538.049	632.998	548.624										202.207	141.666	223.733	238.311	282.713	211.881	199.33	290.495	266.648
	12.375	447.5	172.414	380.916		541.569	632.133	545.091										205.678	149.206	244.317	244.548	286.589	217.873	213.21	296.714	275.459
2_D	Time (hpf)	001_Control	02_Control	03_Control	Time (hpf)	01_CaMypt	02_CaMypt	03_CaMypt	Time (hpf)	01_CaRhoA	02_CaRhoA	03_CaRhoA
Averaged density of the keratin network in Tg(acbt2:Utrophin-mcherry, krt18:Krt18-GFP) embryos as a function of time during epiboly (4 - 9.5 hpf). N = 3, n = 6 embryos. Error bars as ribbons representing SEM plotted along mean.	4	1.2994		3.12955	4.25	8.13768	9.56371	6.11607	4.5	30.63	39.1	25.3
	4.5	19.0524	25.2246	10.3807	4.75	14.1138	10.5114	7.25304	4.62	38.61	39.52	29.78
	5	27.1757	22.6921	32.0307	5.25	20.4356	11.5777	9.5834	4.74	37.64	41.49	32.75
	5.5	46.6539	29.2249	47.0021	5.75	26.4338	15.5982	12.0164	4.86	38.74	43.79	35.06
	6	57.5095	41.4601	34.6378	6.25	33.1197	21.4172	18.5735	4.98	44.38	47.71	37.89
	6.5	61.1076	56.7592	48.5172	6.75	41.1312	25.9488	31.2524	5.11	45.75	49.82	38.25
	7	68.5038	66.3074	56.9901	7.25	51.0878	31.2713	42.3037	5.23	50.99	51.08	42.54
	7.5	80.0505	76.1521	66.2241	7.75	58.2239	33.8966	45.4782	5.35	51.01	54.65	45.46
	8	84.7324		78.0596	8.25	61.4599	42.6632	58.669	5.47	54.62	54.75	47.57
	8.5	90.4049		95.0637	8.75	76.844	55.0167	69.1139	5.59	58.17	56.75	49.57
					9.25	88.967	67.7935	78.3308	5.71	61.32	58.53	52.24
					9.75	96.4252	74.0662	83.6188	5.83	63.14	59.63	55.07
									5.95	64.97	62.48	58.29
									6.08	67.74	64.09	64.45
									6.2	68.02	67.33	67.77
									6.32	73.5	69.02	71.2
									6.44	74.87	70.65	73.43
									6.56	77.77	72.66	75.77
									6.68	79.27	74.45	78.09
									6.8	82.34	76.14	80.49
									6.92	83.26	77.73	81.9
									7.05	83.26	78.72	83.98
									7.17	85.64	79.55	85.33
									7.29	86.6	80.9	86.51
									7.41	88.16	83.05	87.89
									7.53	90.95	83.26	89.31
									7.65	92.07	85.11	91.36
									7.77	91.92	85.82	95
									7.89	92.39	86.73	97.45
									8.02	93.64	87.62	98.99
									8.14	94.29	89.61	99.5
									8.26	94.65	85.61	99.67
									8.38	95.81	87.07	99.78
									8.5	95.91	87.09	99.82
2_H	early_control_pre	early_control_post	late_control_pre	late_control_post	early_cytoD_pre	early_cytoD_post	late_cytoD_pre	late_cytoD_post
	5.81	11.07	21.098	32.945	1.622	12.746	4.371	15.812
	9.36	22.8	7.195	11.264	7.301	13.233	10.593	14.623
	8.11	18.868	14.957	28.434	9.159	14.881	5.834	16.642
	15.572	26.245	10.095	16.899	2.227	11.761	10.127	11.744
	13.214	24.101	11.467	17.146	1.036	10.661
	11.978	25.491	9.577	17.685	6.112	10.761
	11.617	18.768	13.375	24.601	2.527	8.563
	15.394	22.076	20.174	28.897	9.245	12.634
	10.746	19.746	11.149	15.437	9.974	11.641
	11.874	16.753	15.774	22.473
	14.873	25.337	21.917	33.896
	8.096	11.344	7.442	10.799
	10.824	15.508	11.689	16.527
	10.573	16.45	9.475	14.381
			12.221	17.964
			5.76	20.087
			14.501	24.92
			9.468	14.412
			10.916	13.994
			8.307	14.415
			7.557	12.793
			9.811	16.684
			11.337	20.534
			6.654	9.581
			8.612	17.149
			8.441	13.514
			7.283	12.666
			4.371	15.812
			10.593	14.623
			1.622	12.746
			7.301	13.233
			9.159	14.881
			5.834	16.642
			10.127	11.744
			2.227	11.761
			1.036	10.661
			6.112	10.761
			2.527	8.563
			9.245	12.634
			9.974	11.641
Supplementary
2_B	Epiboly_Control	Control008	Control009	Control004	Control001	Control002	Control003	Control005	Control006	Control007	Control010		Epiboly_MyptYSL	MyptYSL003	MyptYSL004	MyptYSL005	MyptYSL002	MyptYSL001	MyptYSL006	MyptYSL007	MyptYSL008	MyptYSL009	MyptYSL010	MyptYSL011	MyptYSL012		Epiboly_CaRhoA	CaRhoA003	CaRhoA004	CaRhoA005	CaRhoA002
	30	44.01	28.946	77.832	83.8495	184.809	85.8575	83.865	119.158	181.751	91.212		30	79.313	79.5125	132.434	142.789	160.406	155.205	124.083	91.212	53.544	108.346	53.502	38.725		30	182.94	275.447	252.476	144.469
	34.2857	52.285	32.929	100.251	87.121	199.905	102.286	110.426	155.3	206.944	101.288		32.5	81.826	85.363	145.67	151.481	170.374	164.697	137.212	101.288	58.757	115.57	77.419	42.621		33	193.97	254.791	244.276	158.626
	38.5714	61.056	37.19	115.332	91.8955	215.987	113.926	128.645	181.572	214.402	106.379		35	88.977	92.438	159.544	154.751	173.926	166.392	146.172	106.379	61.929	118.547	91.65	45.802		36	197.605	258.361	233.421	177.052
	42.8571	70.079	42.565	128.017	98.334	233.22	140.326	147.243	211.323	219.306	110.294		37.5	97.532	100.881	176.759	155.727	175.567	167.444	153.032	110.294	65.29	122.572	100.624	48.206		39	200.856	258.421	238.31	200.332
	47.1429	81.075	48.178	144.615	106.626	251.532	163.134	163.568	241.985	241.822	115.191		40	108.091	110.999	196.174	162.661	185.326	174.828	158.662	115.191	67.895	128.016	105.718	50.4495		42	209.179	265.615	245.631	227.036
	51.4286	96.626	57.404	165.777	114.277	269.969	178.222	179.708	271.631	282.781	120.197		42.5	119.697	121.608	218.758	178.385	206.283	190.678	158.9	120.197	71.816	128.875	106.449	53.09		45	224.883	279.257	258.48	255.101
	55.7143	113.71	68.587	184.846	122.82	288.238	203.944	194.061	303.044	309.15	123.876		45	134.508	133.052	245.533	199.568	224.488	201.483	159.112	123.876	76.084	130.968	109.635	55.922		48	234.945	288.726	270.826	285.709
	60	124.884	76.354	201.06	132.797	306.181	229.188	209.461	332.938	334.712	130.237		47.5	152.106	144.5	273.512	203.821	230.321	208.918	162.099	130.237	79.854	137.902	112.286	59.235		51	254.679	292.12	283.275	315.929
	63.0769	135.33	84.31	223.431	143.381	322.631	245.44	223.133	359.031	361.282	134.216		50	171.702	153.264	303.342	216.473	246.421	223.881	164.462	134.216	82.451	141.479	116.544	62.544		54	268.493	345.707	309.415	343.873
	66.1538	145.712	92.17	249.365	153.909	336.739	271.283	234.55	386.175	381.761	139.531		52.5	193.126	162.34	333.435	232.919	263.531	234.155	168.921	139.531	87.9545	144.875	121.929	67.328		57	293.221		341.422	367.402
	69.2308	164.337	105.642	268.3	160.323	345.486	292.635	247.016	408.217	396.963	146.058		55	209.649	171.448	354.117	230.093	260.912	228.985	175.921	146.058	91.197	156.465	128.053	73.568		60	312.729		362.578	381.12
	72.3077	182.528	120.415	286.492	171.345	361.306	303.69	257.434	429.792	417.097	149.985		57.5	234.119	180.326	378.68	238.675	271.213	240.33	183.04	149.985	91.614	159.632	131.856	77.19		64.4444	331.977		383.809	411.133
	75.3846	195.704	131.329	306.598	185.451	384.123	316.14	266.525	447.67	432.365	154.778		60	256.738	184.603	400.42	247.944	285.866	241.853	186.898	154.778	92.336	159.523	133.202	79.793		66.6667	363.498		404.915	443.963
	78.4615	207.24	141.934	335.966	200.256	406.656	327.991	279.736	471.726	470.81	161.421		62.6667	279.454	187.304	419.182	268.178	302.616	254.336	197.607	161.421	95.1415	162.004	138.351	85.468		68.8889	391.512		433.39	474.722
	81.5385	212.952	152.402	353.247	211.589	418.757	332.85	293.348	494.449	499.817	167.02		65.3333	299.603	188.12	433.9	282.027	319.271	270.574	210.792	167.02	98.239	165.189	148.82	90.573		71.1111	419.577		466.864	496.776
	84.6154	237.109	168.158	384.365	216.529		336.711	303.733	508.137	521.836	172.052		68	316.748	187.852	444.019	302.208	340.03	276.414	217.833	172.052	104.185	164.588	154.756	94.049		73.3333	432.764		483.739	511.56
	87.6923	252.974	183.527	398.634	220.912		344.856	312.915	523.849	541.703	175.302		70.6667	331.94	187.891	455.446	310.514	354.825	283.565	226.224	175.302	110.469	167.774	161.311	98.642		75.5556	443.57		494.879	527.459
	90.7692	260.987	193.114	413.907	223.994		352.968	324.256	536.791	585.967	179.378		73.3333	344.762	186.238	457.659	338.963	376.942	307.583	233.766	179.378	115.902	170.96	169.604	103.716		77.7778	475.303		507.925	542.548
	93.8462	266.686	202.474	418.523			356.87	335.904	556.151	610.426	185.713		76	353.196	181.803	452.987	343.188	382.73	314.023	244.818	185.713	121.321	175.891	180.655	106.549		80	491.53		536.778	556.662
	96.9231	273.168	211.895	442.472			366.598	345.311	571.501	625.201	186.448		78.6667	354.506	177.723	445.732	348.487	390.489	309.857	248.239	186.448	125.311	177.621	186.039	108.105		82.2222	499.424		552.92	566.601
	100	281.639	226.202	456.195			377.412	354.288	587.656	645.285	186.43		81.3333	358.367	173.507	442.455	362.699	402.255	315.493	249.748	186.43	130.206	177.587	189.909	109.255		84.4444	513.703		570.076	579.04
	102.857	286.835	239.134	477.378			385.378	362.123	604.38	665.574	189.817		84	361.194	170.973	434.6	361.627	410.539	322.515	256.642	189.817	140.584	180.55	199.091	112.466		86.6667	538.659		592.007	590.653
	105.714	290.095	246.821	494.202			397.94	371.544	616.463	684.136	193.756		86.6667	363.56	166.055	436.95	366.889	415.076	319.325	265.368	193.756	154.53	187.405	214.433	119.54		88.8889	554		618.983	606.482
	108.571	292.946	253.238	499.135			414.297	377.894	629.333	695.561	198.271		89.3333	366.558	163.896	435.459	361.399	421.064	302.927	276.078	198.271	176.222	193.823	226.469	127.925		91.1111	556.821		624.729	623.245
	111.429	293.238	258.095	520.493			425.417	385.954	646.722	685.74	198.116		92	370.738	164.512	442.212	350.701	423.821	305.638	281.37	198.116	185.941	196.134	228.687	134.203		93.3333	555.953		628.696
	114.286	289.489	256.374	529.485			435.748	396.115	656.837	686.711	200.609		94.6667	372.813	165.639	446.424	352.763	419.496	289.871	282.774	200.609	189.406	198.816	232.674	135.462		95.5556	543.125		633.856
	117.143	290.495	266.648	537.175			446.138	404.735	679.603		201.411		97.3333	375.691	168.203	446.777				282.155	201.411	192.972	208.012	235.471	136.307		97.7778	546.223		633.782
	120	296.714	275.459	541.569			447.101	411.687	704.045		203.942		100	380.916	172.414	447.5				284.651	203.942	206.27	214.877	241.429	145.436		100	545.091		632.133
2_C	Epiboly	001_Control	02_Control	03_Control		Epiboly	01_CaMypt	02_CaMypt	03_CaMypt		Epiboly	01_CaRhoA	02_CaRhoA	03_CaRhoA
	30	1.2994		3.12955		30	8.13768	9.56371	6.11607		30	30.63	39.1	25.3
	37.5	19.0524	25.2246	10.3807		35	14.1138	10.5114	7.25304		31.25	38.61	39.52	29.78
	45	27.1757	22.6921	32.0307		40	20.4356	11.5777	9.5834		32.5	37.64	41.49	32.75
	52.5	46.6539	29.2249	47.0021		45	26.4338	15.5982	12.0164		33.75	38.74	43.79	35.06
	60	57.5095	41.4601	34.6378		50	33.1197	21.4172	18.5735		35	44.38	47.71	37.89
	68	61.1076	56.7592	48.5172		55	41.1312	25.9488	31.2524		36.25	45.75	49.82	38.25
	76	68.5038	66.3074	56.9901		60	51.0878	31.2713	42.3037		37.5	50.99	51.08	42.54
	84	80.0505	76.1521	66.2241		68	58.2239	33.8966	45.4782		38.75	51.01	54.65	45.46
	92	84.7324		78.0596		76	61.4599	42.6632	58.669		40	54.62	54.75	47.57
	100	90.4049		95.0637		84	76.844	55.0167	69.1139		41.25	58.17	56.75	49.57
						93	88.967	67.7935	78.3308		42.5	61.32	58.53	52.24
						100	96.4252	74.0662	83.6188		43.75	63.14	59.63	55.07
											45	64.97	62.48	58.29
											46.25	67.74	64.09	64.45
											47.5	68.02	67.33	67.77
											48.75	73.5	69.02	71.2
											50	74.87	70.65	73.43
											51.25	77.77	72.66	75.77
											52.5	79.27	74.45	78.09
											53.75	82.34	76.14	80.49
											55	83.26	77.73	81.9
											56.25	83.26	78.72	83.98
											57.5	85.64	79.55	85.33
											58.75	86.6	80.9	86.51
											60	88.16	83.05	87.89
											64.44	90.95	83.26	89.31
											68.89	92.07	85.11	91.36
											73.33	91.92	85.82	95
											77.78	92.39	86.73	97.45
											82.22	93.64	87.62	98.99
											86.67	94.29	89.61	99.5
											91.11	94.65	85.61	99.67
											95.56	95.81	87.07	99.78
											100	95.91	87.09	99.82
2_D	Time (hpf)	control_Pos001	control_Pos002	control_Pos003	control_Pos004	mypt_Pos005	mypt_Pos002	mypt_Pos001	mypt_Pos004	mypt_Pos003	carhoA_Pos001	carhoA_Pos005	carhoA_Pos004	carhoA2_Pos003	carhoA2_Pos004	carhoA2_241012023_Pos005
	4.25	0.98	0.78	1.09	0.48	1.05	1.41	0.65	1.38	0.18	1.06	0.57	1.3	0.58	0.34	0.09
	4.75	1.57	1.12	1.33	0.94	0.92	0.95	0.71	1.32	0.52	0.98	0.48	1.26	0.67	0.6	0.32
	5.25	1.22	1.23	1.51	1.33	0.64	1.48	0.66	1.74	0.87	1.53	0.63	1.16	0.43	0.57	0.11
	5.75	1.41	1.25	2.44	1.54	0.98	1.14	0.99	1.7	1.24	1.84	0.33	1.31	0.95	0.76	0.97
	6.25	1.51	1.89	2.05	1.23	1.14	1.65	1.1	1.49	1	1.36	0.77	1.75	0.6	1.84	1.03
	6.75	1.66	1.62	2.52	1.36	1.98	1.81	1.29	1.29	1.19	1.69	1.05	0.99	0.52	0.89	1.08
	7.25	2.63	2.07	2.69	1.94	0.54	1.59	1.38	1.35	1.83	1.35	1.08	0.97	1.63	0.83	0.48
	7.75	2.61	2.61		2.13	1.46		1.15	1.56	1.03	1.6	1.58	1.18	1.08	0.88	1.01
	8.25				2.1			1.58	1.44	1.28	1.44	1.36	0.82	0.96	1.19	0.58
	8.75							2.57	1.39	1.28	1.75	1.71		0.43	1.11	0.61
	9.25									1.08	1.42			0.95	1.9	0.26
	9.75									1.06				1.2
	10.25													1.4
2_F	Ch	Time (sec)	Mean	Channel name
	1	1		Utr
	2	1	9.016	Krt
	1	2	5.631	Utr
	2	2	9.783	Krt
	1	3	6.277	Utr
	2	3	11.547	Krt
	1	4	6.481	Utr
	2	4	12.09	Krt
	1	5	6.616	Utr
	2	5	12.322	Krt
	1	6	6.694	Utr
	2	6	12.646	Krt
	1	7	6.758	Utr
	2	7	12.727	Krt
	1	8	6.828	Utr
	2	8	12.793	Krt
	1	9	6.861	Utr
	2	9	12.865	Krt
	1	10	6.986	Utr
	2	10	12.879	Krt
	1	11	6.969	Utr
	2	11	13.079	Krt
	1	12	7.004	Utr
	2	12	13.108	Krt
	1	13	7.103	Utr
	2	13	13.116	Krt
	1	14	7.117	Utr
	2	14	13.463	Krt
	1	15	7.214	Utr
	2	15	13.47	Krt
	1	16	7.25	Utr
	2	16	13.428	Krt
	1	17	7.257	Utr
	2	17	13.566	Krt
	1	18	7.285	Utr
	2	18	13.519	Krt
	1	19	7.374	Utr
	2	19	13.449	Krt
	1	20	7.435	Utr
	2	20	13.6	Krt
	1	21	7.416	Utr
	2	21	13.81	Krt
	1	22	7.514	Utr
	2	22	13.753	Krt
	1	23	7.53	Utr
	2	23	13.735	Krt
	1	24	7.562	Utr
	2	24	14.011	Krt
	1	25	7.564	Utr
	2	25	14.072	Krt
	1	26	7.607	Utr
	2	26	13.93	Krt
	1	27	7.66	Utr
	2	27	14.077	Krt
	1	28	7.736	Utr
	2	28	13.995	Krt
	1	29	7.728	Utr
	2	29	13.941	Krt
	1	30	7.747	Utr
	2	30	14.071	Krt
	1	31	7.776	Utr
	2	31	13.882	Krt
	1	32	7.831	Utr
	2	32	13.974	Krt
	1	33	7.826	Utr
	2	33	14.154	Krt
	1	34	7.871	Utr
	2	34	14.3	Krt
	1	35	7.919	Utr
	2	35	14.275	Krt
	1	36	7.8	Utr
	2	36	14.398	Krt
	1	37	7.882	Utr
	2	37	14.338	Krt
	1	38	7.935	Utr
	2	38	14.283	Krt
	1	39	7.998	Utr
	2	39	14.454	Krt
	1	40	7.951	Utr
	2	40	14.492	Krt
	1	41	8.051	Utr
	2	41	14.502	Krt
	1	42	8.016	Utr
	2	42	14.32	Krt
	1	43	8.008	Utr
	2	43	14.172	Krt
	1	44	8.055	Utr
	2	44	14.456	Krt
	1	45	8.111	Utr
	2	45	14.429	Krt
	1	46	8.031	Utr
	2	46	14.529	Krt
	1	47	8.093	Utr
	2	47	14.626	Krt
	1	48	8.202	Utr
	2	48	14.552	Krt
	1	49	8.203	Utr
	2	49	14.724	Krt
	1	50	8.172	Utr
	2	50	14.768	Krt
	1	51	8.218	Utr
	2	51	14.737	Krt
	1	52	8.215	Utr
	2	52	14.889	Krt
	1	53	8.253	Utr
	2	53	14.789	Krt
	1	54	8.339	Utr
	2	54	14.697	Krt
	1	55	8.358	Utr
	2	55	14.929	Krt
	1	56	8.329	Utr
	2	56	14.905	Krt
	1	57	8.359	Utr
	2	57	14.971	Krt
	1	58	8.381	Utr
	2	58	14.98	Krt
	1	59	8.409	Utr
	2	59	15.036	Krt
	1	60	8.439	Utr
	2	60	15.085	Krt
	1	61	8.437	Utr
	2	61	14.854	Krt
	1	62	8.499	Utr
	2	62	15.191	Krt
	1	63	8.5	Utr
	2	63	15.169	Krt
	1	64	8.533	Utr
	2	64	14.97	Krt
	1	65	8.563	Utr
	2	65	15.275	Krt
	1	66	8.507	Utr
	2	66	15.21	Krt
	1	67	8.605	Utr
	2	67	15.244	Krt
	1	68	8.608	Utr
	2	68	15.27	Krt
	1	69	8.667	Utr
	2	69	15.306	Krt
	1	70	8.658	Utr
	2	70	15.511	Krt
	1	71	8.669	Utr
	2	71	15.333	Krt
	1	72	8.732	Utr
	2	72	15.475	Krt
	1	73	8.743	Utr
	2	73	15.526	Krt
	1	74	8.746	Utr
	2	74	15.542	Krt
	1	75	8.791	Utr
	2	75	15.585	Krt
	1	76	8.859	Utr
	2	76	15.559	Krt
	1	77	8.891	Utr
	2	77	15.74	Krt
	1	78	8.839	Utr
	2	78	15.647	Krt
	1	79	8.873	Utr
	2	79	15.697	Krt
	1	80	8.946	Utr
	2	80	15.892	Krt
	1	81	8.908	Utr
	2	81	15.878	Krt
	1	82	8.897	Utr
	2	82	15.794	Krt
	1	83	8.942	Utr
	2	83	15.621	Krt
	1	84	8.952	Utr
	2	84	15.95	Krt
	1	85	9.022	Utr
	2	85	15.754	Krt
	1	86	9	Utr
	2	86	15.797	Krt
	1	87	9.106	Utr
	2	87	15.939	Krt
	1	88	9.049	Utr
	2	88	16.019	Krt
	1	89	9.114	Utr
	2	89	15.965	Krt
	1	90	9.133	Utr
	2	90	16.146	Krt
	1	91	9.105	Utr
	2	91	16.077	Krt
	1	92	9.186	Utr
	2	92	16.245	Krt
	1	93	9.216	Utr
	2	93	16.167	Krt
	1	94	9.202	Utr
	2	94	16.26	Krt
	1	95	9.188	Utr
	2	95	16.189	Krt
	1	96	9.24	Utr
	2	96	16.119	Krt
	1	97	9.264	Utr
	2	97	16.085	Krt
	1	98	9.274	Utr
	2	98	16.106	Krt
	1	99	9.274	Utr
	2	99	16.277	Krt
	1	100	9.34	Utr
	2	100	16.528	Krt
	1	101	9.356	Utr
	2	101	16.457	Krt
	1	102	9.296	Utr
	2	102	16.404	Krt
	1	103	9.401	Utr
	2	103	16.244	Krt
	1	104	9.358	Utr
	2	104	16.414	Krt
	1	105	9.372	Utr
	2	105	16.472	Krt
	1	106	9.461	Utr
	2	106	16.395	Krt
	1	107	9.462	Utr
	2	107	16.516	Krt
	1	108	9.479	Utr
	2	108	16.347	Krt
	1	109	9.522	Utr
	2	109	16.538	Krt
	1	110	9.467	Utr
	2	110	16.549	Krt
	1	111	9.516	Utr
	2	111	16.441	Krt
	1	112	9.62	Utr
	2	112	16.515	Krt
	1	113	9.43	Utr
	2	113	16.536	Krt
	1	114	9.546	Utr
	2	114	16.688	Krt
	1	115	9.57	Utr
	2	115	16.519	Krt
	1	116	9.548	Utr
	2	116	16.544	Krt
	1	117	9.595	Utr
	2	117	16.699	Krt
	1	118	9.677	Utr
	2	118	16.777	Krt
	1	119	9.684	Utr
	2	119	16.647	Krt
	1	120	9.662	Utr
	2	120	16.611	Krt
	1	121	9.633	Utr
	2	121	16.562	Krt
	1	122	9.736	Utr
	2	122	16.675	Krt
	1	123	9.698	Utr
	2	123	16.795	Krt
	1	124	9.777	Utr
	2	124	16.848	Krt
	1	125	9.767	Utr
	2	125	16.862	Krt
	1	126	9.793	Utr
	2	126	16.824	Krt
	1	127	9.688	Utr
	2	127	17.017	Krt
	1	128	9.868	Utr
	2	128	17.031	Krt
	1	129	9.891	Utr
	2	129	16.955	Krt
	1	130	9.812	Utr
	2	130	16.949	Krt
	1	131	9.817	Utr
	2	131	17.019	Krt
	1	132	9.908	Utr
	2	132	16.902	Krt
	1	133	9.866	Utr
	2	133	17.047	Krt
	1	134	9.811	Utr
	2	134	17.236	Krt
	1	135	9.883	Utr
	2	135	17.179	Krt
	1	136	9.971	Utr
	2	136	17.014	Krt
	1	137	9.969	Utr
	2	137	17.125	Krt
	1	138	9.974	Utr
	2	138	17.276	Krt
	1	139	10.026	Utr
	2	139	17.299	Krt
	1	140	10.066	Utr
	2	140	17.273	Krt
	1	141	9.919	Utr
	2	141	17.252	Krt
	1	142	10.103	Utr
	2	142	17.335	Krt
	1	143	10.081	Utr
	2	143	17.126	Krt
	1	144	10.053	Utr
	2	144	17.133	Krt
	1	145	10.111	Utr
	2	145	17.252	Krt
	1	146	10.145	Utr
	2	146	17.252	Krt
	1	147	10.189	Utr
	2	147	17.287	Krt
	1	148	10.167	Utr
	2	148	17.232	Krt
	1	149	10.215	Utr
	2	149	17.506	Krt
	1	150	10.302	Utr
	2	150	17.384	Krt
	1	151	10.191	Utr
	2	151	17.45	Krt
	1	152	10.183	Utr
	2	152	17.486	Krt
	1	153	10.302	Utr
	2	153	17.612	Krt
	1	154	10.309	Utr
	2	154	17.562	Krt
	1	155	10.311	Utr
	2	155	17.491	Krt
	1	156	10.311	Utr
	2	156	17.607	Krt
	1	157	10.349	Utr
	2	157	17.425	Krt
	1	158	10.404	Utr
	2	158	17.522	Krt
	1	159	10.339	Utr
	2	159	17.616	Krt
	1	160	10.51	Utr
	2	160	17.621	Krt
	1	161	10.402	Utr
	2	161	17.547	Krt
	1	162	10.409	Utr
	2	162	17.322	Krt
	1	163	10.458	Utr
	2	163	17.573	Krt
	1	164	10.437	Utr
	2	164	17.484	Krt
	1	165	10.514	Utr
	2	165	17.686	Krt
	1	166	10.519	Utr
	2	166	17.683	Krt
	1	167	10.497	Utr
	2	167	17.688	Krt
	1	168	10.601	Utr
	2	168	17.693	Krt
	1	169	10.572	Utr
	2	169	17.559	Krt
	1	170	10.582	Utr
	2	170	17.763	Krt
	1	171	10.592	Utr
	2	171	17.523	Krt
	1	172	10.695	Utr
	2	172	17.738	Krt
	1	173	10.671	Utr
	2	173	17.71	Krt
	1	174	10.712	Utr
	2	174	17.929	Krt
	1	175	10.758	Utr
	2	175	17.706	Krt
	1	176	10.698	Utr
	2	176	17.964	Krt
	1	177	10.749	Utr
	2	177	17.898	Krt
	1	178	10.796	Utr
	2	178	17.821	Krt
	1	179	10.768	Utr
	2	179	17.919	Krt
	1	180	10.677	Utr
	2	180	17.836	Krt
	1	181	10.564	Utr
	2	181	17.693	Krt
	1	182	10.423	Utr
	2	182	17.518	Krt
	1	183	10.476	Utr
	2	183	17.608	Krt
	1	184	10.384	Utr
	2	184	17.304	Krt
	1	185	10.355	Utr
	2	185	17.343	Krt
	1	186	10.264	Utr
	2	186	17.326	Krt
	1	187	10.162	Utr
	2	187	17.271	Krt
	1	188	10.167	Utr
	2	188	17.208	Krt
	1	189	10.153	Utr
	2	189	17.055	Krt
	1	190	10.124	Utr
	2	190	16.938	Krt
	1	191	9.962	Utr
	2	191	16.878	Krt
	1	192	9.989	Utr
	2	192	16.908	Krt
	1	193	9.929	Utr
	2	193	16.948	Krt
	1	194	10.02	Utr
	2	194	16.856	Krt
	1	195	10.051	Utr
	2	195	16.8	Krt
	1	196	9.893	Utr
	2	196	16.799	Krt
	1	197	9.898	Utr
	2	197	16.684	Krt
	1	198	9.857	Utr
	2	198	16.711	Krt
	1	199	9.819	Utr
	2	199	16.672	Krt
	1	200	9.849	Utr
	2	200	16.744	Krt
	1	201	9.777	Utr
	2	201	16.589	Krt
	1	202	9.78	Utr
	2	202	16.632	Krt
	1	203	9.749	Utr
	2	203	16.685	Krt
	1	204	9.701	Utr
	2	204	16.688	Krt
	1	205	9.65	Utr
	2	205	16.508	Krt
	1	206	9.661	Utr
	2	206	16.51	Krt
	1	207	9.666	Utr
	2	207	16.497	Krt
	1	208	9.609	Utr
	2	208	16.273	Krt
	1	209	9.625	Utr
	2	209	16.483	Krt
	1	210	9.536	Utr
	2	210	16.388	Krt
	1	211	9.531	Utr
	2	211	16.533	Krt
	1	212	9.505	Utr
	2	212	16.268	Krt
	1	213	9.57	Utr
	2	213	16.379	Krt
	1	214	9.509	Utr
	2	214	16.206	Krt
	1	215	9.529	Utr
	2	215	16.322	Krt
	1	216	9.453	Utr
	2	216	16.457	Krt
	1	217	9.382	Utr
	2	217	16.416	Krt
	1	218	9.447	Utr
	2	218	16.312	Krt
	1	219	9.362	Utr
	2	219	16.417	Krt
	1	220	9.36	Utr
	2	220	16.251	Krt
	1	221	9.32	Utr
	2	221	16.318	Krt
	1	222	9.393	Utr
	2	222	16.142	Krt
	1	223	9.367	Utr
	2	223	16.09	Krt
	1	224	9.326	Utr
	2	224	16.311	Krt
	1	225	9.339	Utr
	2	225	16.289	Krt
	1	226	9.362	Utr
	2	226	16.318	Krt
	1	227	9.31	Utr
	2	227	16.295	Krt
	1	228	9.327	Utr
	2	228	16.149	Krt
	1	229	9.312	Utr
	2	229	16.206	Krt
	1	230	9.322	Utr
	2	230	16.187	Krt
	1	231	9.212	Utr
	2	231	16.067	Krt
	1	232	9.222	Utr
	2	232	16.166	Krt
	1	233	9.177	Utr
	2	233	16.251	Krt
	1	234	9.156	Utr
	2	234	16.007	Krt
	1	235	9.092	Utr
	2	235	16.159	Krt
	1	236	9.198	Utr
	2	236	16.012	Krt
	1	237	9.123	Utr
	2	237	16.041	Krt
	1	238	9.123	Utr
	2	238	16.034	Krt
	1	239	9.133	Utr
	2	239	16.019	Krt
	1	240	9.123	Utr
	2	240	15.902	Krt
	1	241	9.122	Utr
	2	241	16.277	Krt
	1	242	9.069	Utr
	2	242	16.04	Krt
	1	243	9.14	Utr
	2	243	15.904	Krt
	1	244	9.019	Utr
	2	244	15.679	Krt
	1	245	9.152	Utr
	2	245	16.031	Krt
	1	246	9.061	Utr
	2	246	16.112	Krt
	1	247	8.949	Utr
	2	247	15.849	Krt
	1	248	9.052	Utr
	2	248	16.002	Krt
	1	249	8.979	Utr
	2	249	15.901	Krt
	1	250	8.97	Utr
	2	250	15.995	Krt
	1	251	9.019	Utr
	2	251	15.943	Krt
	1	252	8.97	Utr
	2	252	15.927	Krt
	1	253	8.946	Utr
	2	253	16.059	Krt
	1	254	8.958	Utr
	2	254	15.657	Krt
	1	255	8.991	Utr
	2	255	15.934	Krt
	1	256	8.836	Utr
	2	256	15.95	Krt
	1	257	8.899	Utr
	2	257	15.853	Krt
	1	258	8.94	Utr
	2	258	15.694	Krt
	1	259	8.966	Utr
	2	259	15.72	Krt
	1	260	8.889	Utr
	2	260	15.804	Krt
	1	261	8.837	Utr
	2	261	15.965	Krt
	1	262	8.887	Utr
	2	262	15.767	Krt
	1	263	8.827	Utr
	2	263	15.93	Krt
	1	264	8.749	Utr
	2	264	15.981	Krt
	1	265	8.791	Utr
	2	265	15.742	Krt
	1	266	8.775	Utr
	2	266	15.728	Krt
	1	267	8.82	Utr
	2	267	15.698	Krt
	1	268	8.732	Utr
	2	268	15.717	Krt
	1	269	8.761	Utr
	2	269	15.791	Krt
	1	270	8.675	Utr
	2	270	15.768	Krt
	1	271	8.737	Utr
	2	271	15.737	Krt
	1	272	8.727	Utr
	2	272	15.771	Krt
	1	273	8.665	Utr
	2	273	15.811	Krt
	1	274	8.645	Utr
	2	274	15.859	Krt
	1	275	8.704	Utr
	2	275	15.743	Krt
	1	276	8.692	Utr
	2	276	15.779	Krt
	1	277	8.66	Utr
	2	277	15.588	Krt
	1	278	8.697	Utr
	2	278	15.599	Krt
	1	279	8.658	Utr
	2	279	15.456	Krt
	1	280	8.722	Utr
	2	280	15.588	Krt
	1	281	8.634	Utr
	2	281	15.531	Krt
	1	282	8.676	Utr
	2	282	15.673	Krt
	1	283	8.654	Utr
	2	283	15.487	Krt
	1	284	8.643	Utr
	2	284	15.442	Krt
	1	285	8.594	Utr
	2	285	15.557	Krt
	1	286	8.626	Utr
	2	286	15.627	Krt
	1	287	8.545	Utr
	2	287	15.54	Krt
	1	288	8.553	Utr
	2	288	15.416	Krt
	1	289	8.468	Utr
	2	289	15.355	Krt
	1	290	8.564	Utr
	2	290	15.41	Krt
	1	291	8.579	Utr
	2	291	15.522	Krt
	1	292	8.525	Utr
	2	292	15.543	Krt
	1	293	8.496	Utr
	2	293	15.523	Krt
	1	294	8.486	Utr
	2	294	15.397	Krt
	1	295	8.402	Utr
	2	295	15.246	Krt
	1	296	8.454	Utr
	2	296	15.373	Krt
	1	297	8.561	Utr
	2	297	15.502	Krt
	1	298	8.445	Utr
	2	298	15.326	Krt
	1	299	8.462	Utr
	2	299	15.328	Krt
	1	300	8.524	Utr
	2	300	15.428	Krt
	1	301	8.456	Utr
	2	301	15.265	Krt
	1	302	8.436	Utr
	2	302	15.122	Krt
	1	303	8.365	Utr
	2	303	15.311	Krt
	1	304	8.378	Utr
	2	304	15.258	Krt
	1	305	8.421	Utr
	2	305	15.343	Krt
	1	306	8.367	Utr
	2	306	15.097	Krt
	1	307	8.331	Utr
	2	307	14.978	Krt
	1	308	8.253	Utr
	2	308	15.213	Krt
	1	309	8.357	Utr
	2	309	15.081	Krt
	1	310	8.329	Utr
	2	310	15.27	Krt
	1	311	8.334	Utr
	2	311	15.196	Krt
	1	312	8.268	Utr
	2	312	15.008	Krt
	1	313	8.267	Utr
	2	313	15.218	Krt
	1	314	8.266	Utr
	2	314	15.1	Krt
	1	315	8.295	Utr
	2	315	15.066	Krt
	1	316	8.294	Utr
	2	316	15.056	Krt
	1	317	8.209	Utr
	2	317	14.914	Krt
	1	318	8.249	Utr
	2	318	15.101	Krt
	1	319	8.2	Utr
	2	319	14.899	Krt
	1	320	8.264	Utr
	2	320	15.023	Krt
	1	321	8.232	Utr
	2	321	15.033	Krt
	1	322	8.152	Utr
	2	322	14.721	Krt
	1	323	8.211	Utr
	2	323	15.056	Krt
	1	324	8.163	Utr
	2	324	14.936	Krt
	1	325	8.19	Utr
	2	325	14.811	Krt
	1	326	8.099	Utr
	2	326	14.795	Krt
	1	327	8.089	Utr
	2	327	14.732	Krt
	1	328	8.118	Utr
	2	328	14.744	Krt
	1	329	8.069	Utr
	2	329	14.667	Krt
	1	330	8.036	Utr
	2	330	14.668	Krt
	1	331	8.063	Utr
	2	331	14.53	Krt
	1	332	8.007	Utr
	2	332	14.622	Krt
	1	333	8.104	Utr
	2	333	14.504	Krt
	1	334	8.024	Utr
	2	334	14.393	Krt
	1	335	8.016	Utr
	2	335	14.472	Krt
	1	336	8.006	Utr
	2	336	14.36	Krt
	1	337	8	Utr
	2	337	14.693	Krt
	1	338	7.968	Utr
	2	338	14.489	Krt
	1	339	8.07	Utr
	2	339	14.456	Krt
	1	340	8.012	Utr
	2	340	14.408	Krt
	1	341	8.05	Utr
	2	341	14.4	Krt
	1	342	8.001	Utr
	2	342	14.44	Krt
	1	343	7.914	Utr
	2	343	14.473	Krt
	1	344	7.989	Utr
	2	344	14.453	Krt
	1	345	7.894	Utr
	2	345	14.38	Krt
	1	346	7.987	Utr
	2	346	14.278	Krt
	1	347	7.96	Utr
	2	347	14.304	Krt
	1	348	7.897	Utr
	2	348	14.352	Krt
	1	349	7.914	Utr
	2	349	14.376	Krt
	1	350	7.933	Utr
	2	350	14.295	Krt
	1	351	7.865	Utr
	2	351	14.1	Krt
	1	352	7.92	Utr
	2	352	14.057	Krt
	1	353	7.901	Utr
	2	353	14.237	Krt
	1	354	7.864	Utr
	2	354	14.199	Krt
	1	355	7.873	Utr
	2	355	14.102	Krt
	1	356	7.837	Utr
	2	356	14.077	Krt
	1	357	7.799	Utr
	2	357	14.109	Krt
	1	358	7.818	Utr
	2	358	14.033	Krt
	1	359	7.76	Utr
	2	359	13.972	Krt
	1	360	7.871	Utr
	2	360	13.916	Krt
	1	361	7.829	Utr
	2	361	13.932	Krt
	1	362	7.807	Utr
	2	362	13.789	Krt
	1	363	7.824	Utr
	2	363	14.02	Krt
	1	364	7.802	Utr
	2	364	13.951	Krt
	1	365	7.765	Utr
	2	365	14.044	Krt
	1	366	7.81	Utr
	2	366	13.945	Krt
	1	367	7.786	Utr
	2	367	13.833	Krt
	1	368	7.718	Utr
	2	368	13.925	Krt
	1	369	7.735	Utr
	2	369	13.905	Krt
	1	370	7.718	Utr
	2	370	13.854	Krt
	1	371	7.734	Utr
	2	371	13.872	Krt
	1	372	7.643	Utr
	2	372	13.752	Krt
	1	373	7.761	Utr
	2	373	13.695	Krt
	1	374	7.674	Utr
	2	374	13.94	Krt
	1	375	7.681	Utr
	2	375	13.635	Krt
	1	376	7.665	Utr
	2	376	13.765	Krt
	1	377	7.648	Utr
	2	377	13.626	Krt
	1	378	7.662	Utr
	2	378	13.6	Krt
	1	379	7.686	Utr
	2	379	13.653	Krt
	1	380	7.685	Utr
	2	380	13.76	Krt
	1	381	7.701	Utr
	2	381	13.514	Krt
	1	382	7.633	Utr
	2	382	13.695	Krt
	1	383	7.622	Utr
	2	383	13.541	Krt
	1	384	7.633	Utr
	2	384	13.4	Krt
	1	385	7.602	Utr
	2	385	13.494	Krt
	1	386	7.68	Utr
	2	386	13.532	Krt
	1	387	7.647	Utr
	2	387	13.574	Krt
	1	388	7.603	Utr
	2	388	13.624	Krt
	1	389	7.58	Utr
	2	389	13.403	Krt
	1	390	7.675	Utr
	2	390	13.491	Krt
	1	391	7.575	Utr
	2	391	13.455	Krt
	1	392	7.6	Utr
	2	392	13.481	Krt
	1	393	7.541	Utr
	2	393	13.433	Krt
	1	394	7.565	Utr
	2	394	13.417	Krt
	1	395	7.56	Utr
	2	395	13.393	Krt
	1	396	7.602	Utr
	2	396	13.408	Krt
	1	397	7.597	Utr
	2	397	13.224	Krt
	1	398	7.598	Utr
	2	398	13.296	Krt
	1	399	7.496	Utr
	2	399	13.234	Krt
	1	400	7.575	Utr
	2	400	13.251	Krt
	1	401	7.568	Utr
	2	401	13.434	Krt
	1	402	7.504	Utr
	2	402	13.299	Krt
	1	403	7.539	Utr
	2	403	13.27	Krt
	1	404	7.47	Utr
	2	404	13.123	Krt
	1	405	7.454	Utr
	2	405	13.193	Krt
	1	406	7.574	Utr
	2	406	13.165	Krt
	1	407	7.464	Utr
	2	407	13.096	Krt
	1	408	7.523	Utr
	2	408	13.253	Krt
	1	409	7.415	Utr
	2	409	13.142	Krt
	1	410	7.49	Utr
	2	410	13.079	Krt
	1	411	7.498	Utr
	2	411	13.155	Krt
	1	412	7.46	Utr
	2	412	13.111	Krt
	1	413	7.409	Utr
	2	413	13.135	Krt
	1	414	7.476	Utr
	2	414	13.039	Krt
	1	415	7.487	Utr
	2	415	12.963	Krt
	1	416	7.471	Utr
	2	416	13.181	Krt
	1	417	7.501	Utr
	2	417	13.239	Krt
	1	418	7.374	Utr
	2	418	12.985	Krt
	1	419	7.407	Utr
	2	419	13.225	Krt
	1	420	7.439	Utr
	2	420	13.094	Krt
	1	421	7.44	Utr
	2	421	12.969	Krt
	1	422	7.432	Utr
	2	422	12.994	Krt
	1	423	7.456	Utr
	2	423	13.212	Krt
	1	424	7.477	Utr
	2	424	12.958	Krt
	1	425	7.426	Utr
	2	425	13.077	Krt
	1	426	7.453	Utr
	2	426	13.194	Krt
	1	427	7.338	Utr
	2	427	12.936	Krt
	1	428	7.437	Utr
	2	428	13.078	Krt
	1	429	7.421	Utr
	2	429	12.811	Krt
	1	430	7.402	Utr
	2	430	12.96	Krt
	1	431	7.413	Utr
	2	431	12.898	Krt
	1	432	7.381	Utr
	2	432	12.828	Krt
	1	433	7.419	Utr
	2	433	12.814	Krt
	1	434	7.418	Utr
	2	434	12.916	Krt
	1	435	7.37	Utr
	2	435	13.004	Krt
	1	436	7.284	Utr
	2	436	12.887	Krt
	1	437	7.383	Utr
	2	437	12.961	Krt
	1	438	7.325	Utr
	2	438	12.848	Krt
	1	439	7.313	Utr
	2	439	12.801	Krt
	1	440	7.35	Utr
	2	440	12.876	Krt
	1	441	7.335	Utr
	2	441	12.749	Krt
	1	442	7.371	Utr
	2	442	12.839	Krt
	1	443	7.33	Utr
	2	443	12.656	Krt
	1	444	7.249	Utr
	2	444	12.639	Krt
	1	445	7.353	Utr
	2	445	12.623	Krt
	1	446	7.261	Utr
	2	446	12.75	Krt
	1	447	7.238	Utr
	2	447	12.69	Krt
	1	448	7.314	Utr
	2	448	12.765	Krt
	1	449	7.255	Utr
	2	449	12.654	Krt
	1	450	7.276	Utr
	2	450	12.813	Krt
	1	451	7.29	Utr
	2	451	12.588	Krt
	1	452	7.231	Utr
	2	452	12.653	Krt
	1	453	7.316	Utr
	2	453	12.517	Krt
	1	454	7.277	Utr
	2	454	12.493	Krt
	1	455	7.211	Utr
	2	455	12.6	Krt
	1	456	7.363	Utr
	2	456	12.61	Krt
	1	457	7.26	Utr
	2	457	12.419	Krt
	1	458	7.191	Utr
	2	458	12.53	Krt
	1	459	7.189	Utr
	2	459	12.533	Krt
	1	460	7.168	Utr
	2	460	12.221	Krt
	1	461	7.204	Utr
	2	461	12.64	Krt
	1	462	7.257	Utr
	2	462	12.511	Krt
	1	463	7.176	Utr
	2	463	12.629	Krt
	1	464	7.196	Utr
	2	464	12.604	Krt
	1	465	7.139	Utr
	2	465	12.491	Krt
	1	466	7.227	Utr
	2	466	12.715	Krt
	1	467	7.174	Utr
	2	467	12.445	Krt
	1	468	7.161	Utr
	2	468	12.497	Krt
	1	469	7.136	Utr
	2	469	12.577	Krt
	1	470	7.233	Utr
	2	470	12.675	Krt
	1	471	7.152	Utr
	2	471	12.514	Krt
	1	472	7.15	Utr
	2	472	12.29	Krt
	1	473	7.201	Utr
	2	473	12.536	Krt
	1	474	7.123	Utr
	2	474	12.438	Krt
	1	475	7.15	Utr
	2	475	12.531	Krt
	1	476	7.208	Utr
	2	476	12.493	Krt
	1	477	7.119	Utr
	2	477	12.418	Krt
	1	478	7.143	Utr
	2	478	12.463	Krt
	1	479	7.14	Utr
	2	479	12.433	Krt
	1	480	7.105	Utr
	2	480	12.452	Krt
	1	481	7.174	Utr
	2	481	12.377	Krt
	1	482	7.136	Utr
	2	482	12.388	Krt
	1	483	7.154	Utr
	2	483	12.616	Krt
	1	484	7.13	Utr
	2	484	12.517	Krt
	1	485	7.12	Utr
	2	485	12.345	Krt
	1	486	7.158	Utr
	2	486	12.383	Krt
	1	487	7.128	Utr
	2	487	12.39	Krt
	1	488	7.114	Utr
	2	488	12.307	Krt
	1	489	7.102	Utr
	2	489	12.32	Krt
	1	490	7.11	Utr
	2	490	12.441	Krt
	1	491	7.095	Utr
	2	491	12.454	Krt
	1	492	7.109	Utr
	2	492	12.436	Krt
	1	493	7.09	Utr
	2	493	12.273	Krt
	1	494	7.093	Utr
	2	494	12.464	Krt
	1	495	7.13	Utr
	2	495	12.272	Krt
	1	496	7.148	Utr
	2	496	12.524	Krt
	1	497	7.102	Utr
	2	497	12.562	Krt
	1	498	7.109	Utr
	2	498	12.49	Krt
	1	499	7.155	Utr
	2	499	12.587	Krt
	1	500	7.078	Utr
	2	500	12.372	Krt
	1	501	7.057	Utr
	2	501	12.364	Krt
	1	502	7.121	Utr
	2	502	12.511	Krt
	1	503	7.082	Utr
	2	503	12.472	Krt
	1	504	7.088	Utr
	2	504	12.437	Krt
	1	505	7.043	Utr
	2	505	12.299	Krt
	1	506	7.051	Utr
	2	506	12.295	Krt
	1	507	7.108	Utr
	2	507	12.575	Krt
	1	508	7.078	Utr
	2	508	12.615	Krt
	1	509	7.086	Utr
	2	509	12.531	Krt
	1	510	7.093	Utr
	2	510	12.483	Krt
	1	511	7.103	Utr
	2	511	12.56	Krt
	1	512	7.085	Utr
	2	512	12.475	Krt
	1	513	7.074	Utr
	2	513	12.67	Krt
	1	514	7.067	Utr
	2	514	12.446	Krt
	1	515	7.079	Utr
	2	515	12.426	Krt
	1	516	7.077	Utr
	2	516	12.242	Krt
	1	517	7.032	Utr
	2	517	12.49	Krt
	1	518	7.093	Utr
	2	518	12.291	Krt
	1	519	7.056	Utr
	2	519	12.572	Krt
	1	520	7.021	Utr
	2	520	12.34	Krt
	1	521	7.045	Utr
	2	521	12.47	Krt
	1	522	7.023	Utr
	2	522	12.545	Krt
	1	523	6.976	Utr
	2	523	12.486	Krt
	1	524	6.992	Utr
	2	524	12.564	Krt
	1	525	7.084	Utr
	2	525	12.589	Krt
	1	526	7.019	Utr
	2	526	12.409	Krt
	1	527	6.946	Utr
	2	527	12.469	Krt
	1	528	7.086	Utr
	2	528	12.595	Krt
	1	529	7.03	Utr
	2	529	12.336	Krt
	1	530	6.977	Utr
	2	530	12.633	Krt
	1	531	7.016	Utr
	2	531	12.535	Krt
2_I	Sampleid	1	2	3	Avg	std
	K8 sh wt	55.0555	35.4745	27.8896	39.4732	11.4452
	K8 sh mypt	41.3518	30.559	34.9261	35.6123	4.43278
	K8 bud wt	33.1189	35.8002	47.4261	38.7817	6.20972
	K8 bud mypt	40.8234	42.7479	41.4345	41.6686	0.802932
	K18 sh wt	45.9109	38.5231	22.1814	35.5384	9.91476
	K18 sh mypt	54.0702	35.646	29.4931	39.7364	10.4421
	K18 bud wt	43.4632	46.7326	51.5583	47.2513	3.32509
	K18 bud mypt	42.1919	38.4396	32.659	37.7635	3.92106
	K4 sh wt	15.8107	17.3973	10.4778	14.5619	2.95967
	K4 sh mypt	13.8717	19.995	13.8621	15.9096	2.88881
	K4 budwt	22.268	11.5099	32.7501	22.176	8.6715
	K4 bud mypt	20.8973	17.4395	24.7869	21.0412	3.00132
	K5 sh wt	12.8786	18.9177	10.7264	14.1742	3.46731
	K5 sh mypt	16.5215	24.0387	17.4162	19.3255	3.35269
	K5 budwt	21.2763	16.1745	40.1904	25.8804	10.3308
	K5 bud mypt	24.9408	20.713	28.6515	24.7684	3.2432
Mian figure 2_E	Time (hpf)	001_NetworkDensity	001_Area	001_Intensity	002_NetworkDensity	002_Area	002_Intensity	003_NetworkDensity	003_Area	003_Intensity	CaRhoA001_Density	CaRhoA001_Area	CaRhoA001_Intensity	CaRhoA002_Density	CaRhoA002_Area	CaRhoA002_Intensity	CaRhoA003_Density	CaRhoA003_Area	CaRhoA003_Intensity
	4	1.2994	710.232	142.047				3.12955	728.481	118.447	39.1019	272.177	669.986	30.629	254.974	572.582	38.2502	132.879	579.4
	4.5	19.0524	614.921	177.405	25.2246	690.106	120.803	10.3807	745.345	120.925	43.7908	302.415	647.916	37.64	279.251	582.488	45.4628	137.358	578.546
	5	27.1757	599.891	196.797	22.6921	647.596	119.606	32.0307	667.647	133.593	51.0799	336.004	675.272	45.7462	321.45	591.487	55.0675	142.622	578.358
	5.5	46.6539	556.57	232.84	29.2249	701.395	121.204	47.0021	647.393	142.504	56.7526	358.696	631.419	54.6244	358.826	554.949	64.4463	146.442	613.401
	6	57.5095	610.211	258.051	41.4601	769.688	124.782	34.6378	678.828	141.242	62.4755	384.548	608.629	63.1356	411.349	597.256	75.7704	153.368	566.182
	6.5	61.1076	696.439	275.938	56.7592	907.381	129.119	48.5172	701.862	149.396	69.0217	412.054	602.368	68.0213	434.827	630.89	78.0929	154.318	573.675
	7	68.5038	730.986	287.883	66.3074	952.591	131.85	56.9901	762.862	152.731	74.4491	427.344	584.234	77.7715	482.094	655.626	86.8915	161.279	560.06
	7.5	80.0505	766.451	305.391	76.1521	1008.67	135.079	66.2241	807.18	156.994	83.0485	441.771	595.65	83.2642	498.798	604.322	92.266	165.469	564.52
	8	84.7324	842.905	323.304				78.0596	831.363	164.984	85.819	453.78	634.581	86.5957	522.61	644.798	93.9764	171.157	527.23
	8.5	90.4049	967.396	337.975				95.0637	915.665	168.802	89.6118	472.274	620.29	92.0682	570.473	625.565	97.362	177.777	562.115

## Sheet: Figure 3
3_B	Time Control (hpf)	ND_control	ND_control	ND_control	Time Morphant (hpf)	ND_Morphant	ND_Morphant	ND_morphant	Time Mutant (hpf)	ND_mutant	ND_mutant	ND_mutant	ND_mutant
	4	1.2994		3.12955	4.125	0.0142473	0.00282759	0.00543333	4	4.08353	2.2629	4.63421	11.8473
	4.5	19.0524	25.2246	10.3807	4.575	0.0104186	0.00264516	0.00025641	4.52143	8.11414	4.94685	7.27858	12.2054
	5	27.1757	22.6921	32.0307	5.625	0.0209512	0.00581579	0.000568182	5.14286	8.5516	5.40262	8.12342	26.2574
	5.5	46.6539	29.2249	47.0021	6.075	0.125714	0.00542105	0.0609563	5.46429	9.691	6.76626	9.24337	23.9819
	6	57.5095	41.4601	34.6378	6.525	0.20214	0.012359	0.161286	5.78571	10.3061	7.75649	10.2603	27.2138
	6.5	61.1076	56.7592	48.5172	6.975	0.832776	0.0137857	0.4358	6.10714	11.1789	8.18311	10.6234	30.53
	7	68.5038	66.3074	56.9901	7.425	2.55357	0.111562	1.10175	6.42857	12.3591	8.35764	11.6433	32.7951
	7.5	80.0505	76.1521	66.2241	7.875	3.8995	0.0685652	1.72567	6.75	13.855	9.18344	12.4709	15.0293
	8	84.7324		78.0596	8.525	4.21618	0.348058	2.64466	7.07143	14.5725	8.66739	12.7971	17.1252
	8.5	90.4049		95.0637					7.39286	16.2968	9.82502	13.9165	17.9018
									7.71429	17.5202	10.982	14.8254	18.0317
									8.03571	19.0526	12.1258	15.3104	19.7423
									8.35714	20.5286	12.0917	16.7159	22.8098
									8.67857	22.1617	12.7951	17.7538	24.1458
3_C	Time (hpf)	Control1_NetworkDensity	Control1_Area	Control1_Intensity	Time (hpf)	Control2_NetworkDensity	Control2_Area	Control2_Intensity	Time (hpf)	Control3_NetworkDensity	Control3_Area	Control3_Intensity	Time (hpf)	Morphant1_NetworkDensity	Morphant1_Area	Morphant1_Intensity	Time (hpf)	Morphant2_NetworkDensity	Morphant2_Area	Morphant2_Intensity	Time (hpf)	Morphant3_NetworkDensity	Morphant3_Area	Morphant3_Intensity	Time (hpf)	Mutant1_NetworkDensity	Mutant1_Area	Mutant1_Intensity	Time (hpf)	Mutant2_NetworkDensity	Mutant2_Area	Mutant2_Intensity	Time (hpf)	Mutant3_NetworkDensity	Mutant3_Area	Mutant3_Intensity
	4.5	25.5062	562.672	579.178	4.5	34.2737	677.714	851.405	4	1.2994	710.232	142.047	4.5	0.00282759	708.568	198.827	4.5	0.0092	902.615	118.099	4.5	0.0245946	902.237	118.368	4.5	11.8473	630.393	359.352	4.5	2.2629	615.884	324.492	4.5	4.08353	728.977	257.572
	4.82143	28.1968	694.02	435.679	4.82143	62.4629	842.747	510.152	4.5	19.0524	614.921	177.405	4.95	0.00264516	724.383	197.713	4.90909	0.00166667	964.628	118.221	4.90909	0.0039	877.016	118.21	4.82143	12.2054	617.35	330.296	4.82143	4.94685	645.651	296.534	4.82143	8.11414	751.803	264.912
	5.14286	35.7206	727.822	426.218	5.14286	36.6615	993.963	533.251	5	27.1757	599.891	196.797	5.4	0.00581579	707.344	201.513	5.31818	0.00025641	990.794	117.808	5.31818	0.0104186	905.531	118.068	5.14286	26.2574	716.393	469.115	5.14286	5.40262	659.289	299.924	5.14286	8.5516	763.093	267.788
	5.46429	43.9658	769.149	508.672	5.46429	50.7057	893.951	731.755	5.5	46.6539	556.57	232.84	5.85	0.00542105	745.043	200.665	5.72727	0.000568182	900.462	117.944	5.72727	0.0209512	998.589	118.222	5.46429	23.9819	773.464	448.442	5.46429	6.76626	701.127	313.499	5.46429	9.691	787.161	276.758
	5.78571	50.5921	784.818	580.955	5.78571	55.8337	910.269	833.546	6	57.5095	610.211	258.051	6.3	0.012359	788.087	211.583	6.13636	0.0609563	939.955	118.216	6.13636	0.125714	1032.12	118.514	5.78571	27.2138	768.408	480.324	5.78571	7.75649	696.396	323.621	5.78571	10.3061	797.645	279.406
	6.10714	56.011	821.406	641.897	6.10714	62.9844	949.958	969.589	6.5	61.1076	696.439	275.938	6.75	0.0137857	730.839	211.226	6.54545	0.161286	934.185	118.052	6.54545	0.20214	1000.29	118.444	6.10714	30.53	796.586	513.52	6.10714	8.18311	725.841	322.131	6.10714	11.1789	814.223	285.341
	6.42857	62.4006	815.947	718.881	6.42857	67.3629	978.139	1033.57	7	68.5038	730.986	287.883	7.2	0.111562	714.636	220.447	6.95455	0.4358	1014.43	118.289	6.95455	0.832776	930.872	118.942	6.42857	32.7951	807.398	536.118	6.42857	8.35764	752.079	318.936	6.42857	12.3591	829.749	294.442
	6.75	65.6407	835.08	748.104	6.75	72.362	1019.53	1136.79	7.5	80.0505	766.451	305.391	7.65	0.0685652	759.246	226.336	7.36364	1.10175	1004.69	118.462	7.36364	2.55357	997.219	119.526	6.75	15.0293	650.694	360.453	6.75	9.18344	768.771	323.056	6.75	13.855	837.65	306.999
	7.07143	70.3816	859.272	804.371	7.07143	75.036	1035.46	1158.86	8	84.7324	842.905	323.304	8.1	0.348058	702.565	227.728	7.77273	1.72567	1039.67	118.524	7.77273	3.8995	958.756	120.079	7.07143	17.1252	634.682	382.266	7.07143	8.66739	795.675	304.169	7.07143	14.5725	821.58	311.861
	7.39286	74.6103	879.397	870.484	7.39286	81.1951	1100.49	1339.23	8.5	90.4049	967.396	337.975	8.55	0.490611	716.817	232.078	8.18182	2.64466	1060.63	119.244	8.18182	4.21618	981.932	120.368	7.39286	17.9018	620.514	388.964	7.39286	9.82502	809.816	310.178	7.39286	16.2968	886.706	327.868
	7.71429	76.7792	871.765	893.304	7.71429	84.5459	1122.08	1432.65									8.59091	3.17093	1030.92	119.148	8.59091	5.05867	1067.99	120.539	7.71429	18.0317	647.032	388.51	7.71429	10.982	838.857	323.634	7.71429	17.5202	894.093	337.06
	8.03571	81.5939	961.614	956.85	8.03571	87.7677	1140.67	1506.04																	8.03571	19.7423	667.917	406.043	8.03571	12.1258	859.98	332.598	8.03571	19.0526	942.304	350.103
	8.35714	82.8042	945.406	960.283	8.35714	90.2052	1166.12	1607.92																	8.35714	22.8098	693.924	435.584	8.35714	12.0917	882.937	331.278	8.35714	20.5286	964.57	362.327
	8.67857	87.3354	935.914	1060.77	8.67857	92.8774	1187.11	1696.06																	8.67857	24.1458	696.804	448.853	8.67857	12.7951	866.203	340.331	8.67857	22.1617	996.205	376.073
3_D	Time (hpf)	Epispeed_control1	Epispeed_control2	Epispeed_control3	Epispeed_control4	Epispeed_morphant1	Epispeed_morphant2	Epispeed_morphant3	Epispeed_morphant4	Epispeed_mutant1	Epispeed_mutant2	Epispeed_mutant3
	4.25	0.97648	0.779315	1.08709	0.47639	0.691682	0.940903	1.01434	1.00712	0.675929	0.499786	0.470071
	4.75	1.57274	1.11782	1.33128	0.939122	0.77134	0.954112	0.542764	0.938699	0.986679	1.38704	0.8865
	5.25	1.21841	1.2305	1.51044	1.33298	1.19978	0.910997	0.948358	0.537659	1.054	2.22593	0.762536
	5.75	1.41156	1.24835	2.43548	1.53672	1.21997	0.742087	1.08335	0.645203	1.213	1.88146	1.0855
	6.25	1.51037	1.88536	2.05021	1.23223	1.4248	0.931682	1.27834	0.793821	1.28971	1.80361	1.14936
	6.75	1.65636	1.6185	2.51915	1.3626	1.65047	0.885421	1.18761	1.15112	1.77279	1.45911	0.818
	7.25	2.63355	2.07421	2.69063	1.93759	1.45031	0.880249	1.52481	1.0882	1.38843	1.45146	2.01782
	7.75	2.61237	2.61131		2.12878	1.311	0.554206	1.18673	1.13106	1.69462	1.37545	1.38515
	8.25				2.10224	2.0824	1.39679	1.01262	1.02836	1.09014	1.66604	1.21479
	8.75					1.62435	0.954206	1.31395	1.21132	1.59896	1.15864	1.26693
	9.25						0.774766		1.14927	1.21479	1.26929	1.26664
	9.75								1.2562
3_F	DeathRate_control	DeathRate_morphant	DeathRate_mutant
	5	100	100
	8	95	93
	2	100	87
	4	98	98
	3	97	100
3_G	Time (hpf)	Control1	Morphant1	Morphant2	Morphant3	Control2	Control3	Morphant4	Morphant5	Morphant6
	4.25	263.76	172.843	162.712	155.158	155.923	180.46	203.233	219.041	262.498
	4.75	233.99	150.366	142.462	137.222	145.863	167.161	188.851	207.44	244.298
	5.25	225.5	140.706	135.809	127.439	141.392	162.041	178.069	200.079	235.031
	5.75	217.605	137.178	131.361	123.202	138.428	159.756	170.677	194.755	224.931
	6.25	222.947	141.709	137.897	126.041	138.567	159.832	165.956	190.532	217.272
	6.75	228.255	143.148	139.749	125.321	145.569	163.635	165.17	188.757	214.845
	7.25	226.336	137.521	132.556	118.719	157.216	177.18	167.28	189.59	214.544
	7.75	222.602	133.257	128.463	114.66	169.437	191.06	172.022	193.339	217.682
	8.25	219.581	130.66	125.67	111.885	181.935	202.815	177.615	195.523	220.732
	8.75	216.692	128.583	122.463	110.159	190.534	212.472	184.181	193.809	222.913
	9.25	212.189	128.056	121.657	110.282	195.104	217.077	190.952	188.84	224.429
	9.75	209.214	127.682	122.734	109.847	200.28	219.787	198.619	186.996	227.75
	10.25	208.709	127.184	121.907	110.195	210.793	229.615	206.97	185.689	234.798
	10.75	211.545	127.226	121.536	109.945	220.209	239.304	210.84	180.601	238.49
	11.25	216.368	127.775	127.382	109.519	225.347	244.488	211.202	172.832	238.996
	11.75	221.718	129.508	136.02	109.871	228.482	248.061	210.323	165.272	237.624
	12.25	224.049	132.085	58.303	112.756	232.55	251.673	208.423	158.575	236.357
	12.75	224.223	133.374	4.89467	86.771	236.544	256.003	204.34	153.979	230.346
	13.25	228.5	12.761	2.4435	4.206	239.264	260.411	198.154	150.876	216.859
	13.75	235.121	3.492	2.1335	2.5585	238.583	264.094	202.514	148.594	207.289
	14.25	245.945	2.487	2.0125	2.0965	236.291	263.585	207.48	147.093	201.418
	14.75	255.313	2.3145	2.0085	2.128	230.584	260.387	157.31	141.595	195.38
	15.25	264.861	2.233	1.97	2.135	225.216	255.136	85.404	137.015	211.446
	15.75	276.767	2.157	1.934	2.126	224.864	254.172	14.0855	132.715	216.382
	16.25	286.966	2.0995	1.8295	2.1225	224.711	255.249	5.41267	127.333	59.4347
	16.75	295.736	2.0435	1.7445	2.1065	223.365	252.781	3.3745	123.754	8.8545
	17.25	304.553	1.969	1.694	2.08567	221.466	248.793	2.8385	119.231	5.978
	17.75	312.217	1.9225	1.663	2.0625	221.436	247.583	2.5555	113.919	4.4455
	18.25	318.27	1.8725	1.633	2.0435	222.872	248.88	2.4405	110.552	3.621
	18.75	323.439	1.824	1.6005	2.011	228.113	253.002	2.371	72.9855	3.2935
	19.25	327.582	1.763	1.582	1.956	233.236	259.041	2.296	13.796	3.079
Supplementary
3_C	Time (hpf)	dnKrt18_Pos001	dnKrt18_Pos002	dnKrt18_Pos003	control_Pos004	control_Pos005	control_Pos006
	4.25	1.54929	0.518801	1.58166	1.73433	1.0218	1.07637
	4.75	1.52078	1.26922	0.836435	1.83251	0.469452	1.15803
	5.25	1.05614	1.11142	0.744846	0.587369	0.926547	0.727294
	5.75	0.7446	0.931277	1.31628	0.932534	1.18332	0.801221
	6.25	0.638959	0.786403	1.22417	0.979832	1.08944	1.30693
	6.75	1.43119	0.82025	1.29033	1.07839	1.18682	1.97284
	7.25	1.24443	1.23978	1.60389	1.58877	1.39198	1.9583
	7.75	1.37946	0.818035	1.384	1.94042	1.46656	2.44661
	8.25	1.99203	1.33413		2.52565
3_D	Time (hpf)	Control_Mean_Results_Pos002	K4K8MO_Mean_Results_Pos008	Control_Mean_Results_Pos007	K4K8MO_Mean_Results_Pos006	K4K8MO_Mean_Results_Pos005	K4K8MO_Mean_Results_Pos004	K4K8MO_Mean_Results_Pos009	K4K8MO_Mean_Results_Pos003
	4.75	294.3	475.27	305.85	384.34	362.18	318.09	398.76	330.47
	5.25	303.44	476.81	300.17	367.53	305.98	197.11	386.08	263.69
	5.75	303.04	476.35	317.18	379.37	349.96	401.18	374.56	0
	6.25	315.75	469.62	321.85	377.16	342.29	394.16	379.94	0
	6.75	334.42	276.05	331.82	378	333.26	388.44	386.41	172.78
	7.25	346.8	204.14	346.2	387.01	327.61	386.03	389.61	347.03
	7.75	350.76	183.91	361.93	391.46	315.42	379.55	378.41	325.4
	8.25	353.26	175.71	372.07	389.32	248.41	268.28	326.35	343.14
3_E	Time (hpf)	K4K8MO_Mean_Pos001	K4K8MO_Mean_Pos002	K4K8MO_Mean_Pos003	K4K8MO_Mean_Pos004	Control_Mean_Pos005	Control_Mean_Pos006	Control_Mean_Pos007
	4.25	1825.97	1441.99	1460.08	1004.13	1237.47	1295.55	1228.92
	4.75	1786.87	1377.91	1426.92	966.395	1248.78	1315.65	1260.13
	5.25	1788.98	1362.79	1434.41	969.772	1293.28	1335.46	1323.07
	5.75	1796.56	1364.55	1450.78	976.873	1350.32	1375.24	1396.21
	6.25	1771.68	1353.95	1446.58	970.895	1413.76	1434.65	1477.61
	6.75	1726.9	1338.76	1425.2	956.384	1493.06	1517.2	1554.17
	7.25	1695.67	1342.41	1430.29	954.447	1598.18	1660.18	1647.19
	7.75	1675.21	1350.11	1455.76	958.158	1712.65	1838.31	1745.81
	8.25	1653.33	1310.1	1462.03	956.266	1809.13	2001.31	1832.85
	8.75	1639.37	1333.68	1496.87	979.255	1928.03	2241.75	1953.3
	9.25	1644.44	1347.87	1519.61	1005.64	2039.09	2413.93	2076.97
	9.75	1640.14	1360.32	1530.93	1038.35	2161.46	2497.11	2144.74
	10.25	1638.3	1342.84	1529.66	1062.37	2234.08	2543.25	2169.47
	10.75	1648.95	1346.69	1542.2	1093.54	2300.18	2594.17	2198.6
	11.25	1678.74	1356.08	1568.74	1135.25	2372.67	2682.49	2224.36
3_F	Time (hpf)	Rescue_Pos06	Rescue_Pos05	Rescue_Pos07	Control_Pos08	Control_Pos09	Morphant_Pos001	Morphant_Pos002	Morphant_Pos03	Morphant_Pos04
	4.25	1.63865	1.60341	1.74988	1.57719	1.23394	0.995996	0.710961	1.05367	0.698596
	4.75	1.8852	1.83269	1.87664	1.71243	2.05981	0.788226	0.915728	1.36094	1.28414
	5.25	1.87569	1.92448	2.74851	1.72218	1.87408	0.988259	0.986457	1.65234	1.35529
	5.75	1.70869	1.90876	2.18325	1.94656	2.19932	0.638749	1.0445	1.48838	1.44079
	6.25	2.39672	2.05262	2.46655	1.82135	1.64107	0.907426	0.942649	1.4693	1.19115
	6.75	2.22216	1.54872	2.76939	2.06753	2.90177	0.938834	0.803135	1.53816	1.10559
	7.25	2.466	2.07925	1.85202	2.61113	2.03318	1.31314	1.49883	1.30463	0.757843
	7.75	2.74925	2.59251	2.05206	2.93791	3.14511	1.65018	1.23235	1.63429	0.826275
	8.25	2.19115	2.16578	2.10559	2.78396	1.7895		1.77221	1.28188	0.446912
	8.75					2.27407		1.62284		0.574061
	9.25					2.12306				0.928447
	9.75					2.99366				0.272917
	10.25									0.875807

## Sheet: Figure 4
4_A	Control_T1_Area	Control_T1_X	Control_T1_Y	Control_T1_Perim.	Control_T1_Major	Control_T1_Minor	Control_T1_Angle	Control_T2_Area	Control_T2_X	Control_T2_Y	Control_T2_Perim.	Control_T2_Major	Control_T2_Minor	Control_T2_Angle	Control_T3_Area	Control_T3_X	Control_T3_Y	Control_T3_Perim.	Control_T3_Major	Control_T3_Minor	Control_T3_Angle	Control_T4_Area	Control_T4_X	Control_T4_Y	Control_T4_Major	Control_T4_Minor	Control_T4_Angle		Morphant_1_Area	Morphant_1_X	Morphant_1_Y	Morphant_1_Major	Morphant_1_Minor	Morphant_T1_Angle	Morphant_T2_Area	Morphant_T2_X	Morphant_T2_Y	Morphant_T2_Major	Morphant_T2_Minor	Morphant_T2_Angle	Morphant_T3_Area	Morphant_T3_X	Morphant_T3_Y	Morphant_T3_Major	Morphant_T3_Minor	Morphant_T3_Angle	Morphant_T4_Area	Morphant_T4_X	Morphant_T4_Y
	647.731	309.838	34.248	101.724	34.663	23.792	4.243	478.438	306.883	27.251	86.282	26.92	22.628	4.262	899.463	355.983	29.255	119.838	39.348	29.105	164.58	1560.44	257.825	35.989	46.435	42.787	106.83		996.623	323.096	57.012	36.04	35.209	17.924	709.56	335.256	30.521	32.293	27.976	117.16	956.876	331.158	37.338	38.307	31.804	104.477	1519.22	291.55	29.851
	886.214	275.991	49.218	122.386	36.313	31.073	47.846	1026.07	277.262	36.947	128.123	38.308	34.103	5.287	690.423	300.291	31.428	104.862	31.299	28.086	24.636	830.274	317.308	32.97	35.16	30.066	2.327		587.374	363.152	57.605	38.498	19.426	151.02	1252.77	257.861	34.722	48.277	33.04	29.655	1030.48	300.772	38.268	46.225	28.384	139.673	1631.11	335.168	39.751
	543.211	248.046	51.483	91.968	27.329	25.308	158.622	387.167	332.024	32.513	76.575	23.919	20.61	156.265	451.94	390.434	32.994	87.703	32.067	17.945	155.813	931.85	386.5	40.826	39.565	29.988	146.475		968.653	293.941	65.989	40.573	30.398	134.292	789.054	308.162	32.15	43.036	23.345	141.086	1404.4	251.377	42.706	49.959	35.792	35.405	677.174	373.324	30.19
	615.345	325.503	55.676	99.176	29.67	26.406	64.533	971.597	243.765	41.458	123.564	38.973	31.742	132.294	565.293	327.906	37.976	93.856	28.536	25.222	156.236	1538.36	223.515	56.031	51.158	38.287	161.827		1043.73	349.824	77.084	45.673	29.096	172.929	828.802	363.817	38.329	36.447	28.953	109.848	793.471	215.747	42.85	38.205	26.444	54.425	984.846	434.151	34.331
	337.115	299.049	54.167	79.418	23.556	18.221	28.161	778.75	314.493	50.914	112.852	36.209	27.383	167.146	1282.21	267.782	45.397	142.266	42.373	38.528	174.643	1133.53	359.484	53.371	43.815	32.94	131.739		622.705	228.597	73.678	32.23	24.6	24.332	865.604	393.669	38.599	37.153	29.664	131.754	771.389	362.413	46.184	33.281	29.512	140.902	2050.66	241.144	47.859
	532.906	438.718	58.762	95.572	34.355	19.75	150.287	802.303	217.292	53.549	111.137	34.949	29.229	157.997	1235.11	232.418	55.91	142.144	44.295	35.503	130.431	1280.74	293.555	57.96	43.806	37.225	114.412		858.244	261.905	80.793	36.461	29.97	159.283	646.259	223.192	37.089	30.793	26.722	27.697	736.058	285.809	56.06	38.019	24.65	139.02	1399.98	406.589	48.645
	805.248	403.055	63.63	112.558	34.264	29.922	157.826	612.4	359.967	50.166	101.846	29.207	26.697	121.496	581.486	385.536	51.295	104.151	32.009	23.13	146.562	884.742	329.954	61.004	36.291	31.04	143.32		847.939	180.941	87.293	36.266	29.77	87.025	675.701	292.266	45.7	36.16	23.793	142.137	852.355	458.577	54.348	38.385	28.273	122.26	1264.55	197.133	54.937
	711.032	346.57	69.26	110.72	30.842	29.353	119.835	300.312	340.862	53.374	76.697	24.151	15.832	115.853	1105.56	168.471	65.62	135.748	47.183	29.834	49.122	775.805	460.202	59.2	42.837	23.059	128.772		911.24	208.445	95.447	38.728	29.958	112.683	774.333	430.217	53.623	38.773	25.428	129.27	806.72	432.921	62.485	38.113	26.95	139.958	1176.22	379.166	63.491
	440.163	374.679	62.648	83.683	28.114	19.934	10.793	865.604	414.264	55.358	118.711	41.85	26.335	162.248	962.764	306.832	59.66	122.559	40.558	30.224	174.294	696.311	186.427	62.372	34.852	25.438	83.791		730.17	387.657	92.016	39.995	23.245	127.355	671.285	455.432	48.173	35.803	23.872	147.788	762.556	162.654	62.788	38.23	25.396	16.544	1438.26	289.766	63.332
	597.679	304.334	73.647	101.603	30.639	24.838	17.699	426.914	446.983	55.519	84.149	28.807	18.869	141.618	774.333	361.266	59.035	112.558	36.235	27.209	130.717	808.192	409.449	66.123	40.553	25.375	111.967		862.66	286.722	97.706	37.631	29.188	42.109	945.099	190.803	53.654	40.771	29.515	31.852	1112.92	340.684	69.094	46.66	30.369	176.754	809.664	456.032	64.469
	739.002	248.267	76.373	109.837	32.453	28.993	12.586	1177.69	279.017	69.689	142.388	42.761	35.067	55.845	525.546	338.899	63.213	100.131	32.3	20.717	128.742	912.712	434.284	66.472	42.67	27.235	105.583		856.772	240.341	100.392	33.577	32.489	28.385	755.196	272.253	60.863	38.459	25.002	163.268	719.865	267.341	70.907	39.521	23.191	155.101	990.734	162.963	65.887
	886.214	279.734	84.008	119.422	39.804	28.348	121.463	512.297	387.167	64.204	91.429	31.75	20.544	135.139	568.237	407.989	68.005	100.303	34.643	20.885	114.713	893.575	263.727	75.112	36.23	31.403	153.05		844.995	321.92	103.871	39.622	27.154	111.43	871.493	342.288	59.473	39.863	27.836	165.202	998.095	483.312	76.326	38.093	33.361	111.531	1847.51	348.602	80.993
	628.594	200.8	83.575	101.674	31.679	25.264	21.966	663.925	248.662	73.088	107.532	30.56	27.662	93.077	1068.76	204.282	70.995	128.712	41.001	33.189	137.045	937.738	390.981	82.239	44.659	26.735	122.688		939.21	156.022	105.763	39.712	30.113	84.143	983.374	225.915	63.37	43.708	28.646	9.505	1171.81	220.909	73.401	43.738	34.112	8.106	856.772	427.508	76.953
	563.821	225.088	86.571	102.557	31.264	22.962	91.112	503.464	191.057	70.833	88.881	27.64	23.192	24.612	569.709	428.259	66.235	99.003	33.166	21.871	122.747	666.869	208.152	82.975	31	27.39	176.73		655.092	345.748	104.529	33.524	24.88	98.047	706.616	381.161	68.089	38.183	23.563	124.137	786.11	382.519	76.454	41.11	24.347	116.678	1183.58	487.187	81.8
	413.665	137.693	82.391	91.307	28.353	18.577	45.671	880.326	335.504	77.544	116.873	33.924	33.041	133.718	584.43	454.961	67.125	98.882	33.213	22.404	132.639	1054.04	364.053	90.471	44.87	29.91	131.379		746.363	372.025	108.273	34.741	27.354	145.794	877.381	408.899	69.22	37.737	29.603	132.632	959.82	410.664	78.115	40.311	30.316	132.598	1485.37	256.817	86.138
	591.791	171.737	83.178	95.988	30.29	24.876	6.641	550.572	305.134	76.176	95.399	29.375	23.864	46.439	1631.11	271.409	86.045	164.4	51.579	40.264	87.749	606.512	456.837	86.666	28.863	26.755	31.638		920.073	462.646	112.753	38.714	30.26	139.147	562.348	309.187	65.43	32.067	22.328	25.551	864.132	184.147	77.452	40.198	27.371	25.411	1776.85	206.436	95.062
	500.52	376.618	81.334	95.572	31.51	20.225	177.638	549.099	369.377	75.406	94.323	31.527	22.176	145.294	596.207	390.321	80.107	101.724	35.801	21.204	130.683	1389.68	326.952	93.997	46.756	37.843	127.708		718.393	426.547	113.81	34.381	26.604	155.738	554.988	479.841	67.271	30.926	22.849	156.749	610.928	304.814	75.94	32.811	23.708	29.012	1472.12	133.556	93.919
	553.516	319.329	89.204	100.597	30.564	23.058	49.363	678.646	443.519	77.848	110.131	35.297	24.48	139.92	1126.17	334.85	91.183	133.443	41.552	34.508	121.5	1115.86	238.642	96.067	41.941	33.875	109.373		1149.72	259.037	123.715	41.548	35.234	23.539	921.545	447.265	78.948	40.656	28.86	13.788	529.962	143.824	84.686	33.741	19.999	20.006	1139.42	304.761	90.688
	638.899	399.229	93.302	100.425	30.956	26.279	42.843	541.739	153.681	75.974	93.856	31.242	22.078	25.958	834.69	238.537	91.69	117.411	34.179	31.094	109.206	1567.8	487.347	101.04	46.446	42.979	101.188		1517.75	301.108	129.576	45.918	42.085	166.171	582.958	241.317	83.927	29.365	25.276	72.389	715.449	361.324	91.255	31.484	28.934	172.535	909.768	171.006	95.412
	652.148	342.913	95.973	108.832	29.386	28.256	29.184	821.441	473.586	78.674	111.553	35.884	29.147	171.024	797.887	302.246	89.984	115.523	36.303	27.984	59.077	925.961	178.471	97.752	39.954	29.508	59.066		884.742	517.5	124.608	37.318	30.186	124.23	921.545	161.132	89.543	45.61	25.725	59.506	978.957	449.098	90.329	40.82	30.535	177.925	686.006	515.37	95.419
	501.992	426.079	95.166	92.14	29.311	21.806	157.265	1070.23	218.345	83.682	131.138	39.374	34.608	15.158	755.196	369.568	90.25	112.314	37.632	25.552	137.339	998.095	294.293	98.129	43.017	29.542	98.162		965.708	404.512	129.78	40.362	30.464	114.792	686.006	264.884	83.997	33.869	25.789	123.444	506.408	257.257	87.393	31.592	20.409	144.039	1292.52	456.592	100.249
	522.601	149.003	99.414	94.323	28.242	23.56	78.301	496.103	414.186	78.651	90.424	30.211	20.909	157.948	912.712	450.401	94.061	128.001	41.834	27.779	131.321	939.21	425.848	101.127	36.778	32.515	152.744		914.184	215.415	125.249	41.626	27.963	0.317	612.4	361.586	81.942	29.115	26.781	155.133	1198.3	322.695	100.736	42.246	36.115	61.36	1560.44	422.215	111.605
	599.151	257.542	100.813	100.892	29.445	25.908	2.225	460.772	172.435	86.418	86.038	27.472	21.355	55.41	602.096	178.791	90.756	99.176	28.536	26.865	16.997	656.564	268.941	105.762	31.053	26.921	103.591		852.355	376.018	135.372	45.984	23.601	145.364	1295.46	198.387	85.999	49.219	33.512	166.789	741.947	239.448	100.608	36.076	26.186	139.38	1310.18	388.734	107.53
	600.623	368.792	101.543	103.146	30.229	25.299	153.058	846.467	357.144	98.473	120.894	33.645	32.033	76.752	1117.34	484.333	93.422	131.555	42.547	33.436	166.146	1868.12	210.443	121.861	53.537	44.428	119.666		1404.4	441.436	144.236	45.943	38.921	74.689	1065.81	325.401	88.052	40.947	33.141	48.539	973.069	288.724	102.844	39.964	31.002	103.375	952.459	330.086	111.38
	565.293	304.98	107.668	98.171	31.785	22.645	141.009	578.542	392.453	91.043	94.445	31.284	23.547	1.158	712.504	139.513	98.06	111.725	36.777	24.667	40.261	1076.12	124.62	117.869	44.072	31.089	57.534		905.352	135.15	139.975	50.523	22.816	44.827	818.497	291.921	89.89	35.806	29.106	73.333	1020.18	503.611	110.032	45.848	28.331	96.018	878.854	255.07	113.467
	574.125	170.843	107.185	101.968	33.707	21.687	29.084	643.315	144.629	99.695	104.446	29.426	27.836	103.354	688.95	419.828	95.981	103.146	31.178	28.135	147.509	781.694	457.37	116.209	40.486	24.584	135.952		681.59	343.069	135.268	33.442	25.951	140.264	844.995	498.126	101.497	39.872	26.983	91.831	875.909	150.056	106.513	38.441	29.012	39.164	743.419	491.883	114.96
	537.322	200.234	105.809	93.267	31.173	21.947	9.365	418.081	188.644	96.975	83.317	28.878	18.433	36.769	1246.88	208.327	107.037	140.134	41.451	38.3	136.887	1127.64	396.056	118.503	40.669	35.303	164.516		1342.57	184.266	144.243	46.289	36.929	115.158	764.028	473.879	100.745	38.574	25.219	104.04	828.802	205.44	104.624	35.673	29.582	51.174	1447.09	227.674	129.632
	591.791	233.51	111.365	103.318	28.38	26.55	158.634	874.437	313.019	100.774	123.026	36.895	30.177	14.679	557.932	159.22	108.361	95.744	31.918	22.256	62.533	905.352	151.446	123.245	43.14	26.721	67.079		802.303	153.094	151.36	39.364	25.951	58.986	404.832	382.282	95.015	28.014	18.399	13.35	593.263	178.752	103.365	27.886	27.087	98.6	1494.2	292.667	127.678
	686.006	132.35	116.058	107.461	34.538	25.289	148.225	1033.43	250.045	104.075	133.565	39.45	33.353	53.827	834.69	395.013	111.722	113.614	34.29	30.994	7.446	1435.31	352.505	126.213	45.362	40.287	48.287		577.07	471.559	143.768	31.146	23.59	67.92	468.133	409.003	94.123	28.426	20.969	1.421	1018.71	477.375	114.458	44.275	29.295	106.337	769.917	147.338	124.306
	500.52	413.488	115.76	88.292	28.132	22.653	121.304	749.307	438.749	102.408	115.695	35.861	26.604	135.156	958.348	357.537	117.908	125.33	36.593	33.345	77.04	766.973	315.124	126.576	34.027	28.699	130.322		1293.99	248.903	152.974	49.502	33.282	162.313	1104.09	348.873	109.463	41.23	34.096	17.715	612.4	119.45	107.267	32.389	24.074	54.264	1215.97	535.924	127.979
	772.861	278.239	118.002	112.02	33.939	28.994	21.822	404.832	497.503	99.357	83.144	26.878	19.178	114.303	1108.5	313.769	119.375	133.91	38.996	36.193	168.663	700.727	512.929	127.82	37.197	23.986	105.889		871.493	511.28	154.498	36.899	30.072	90.073	1154.14	442.481	107.96	45.102	32.582	152.951	540.267	410.933	105.044	29.262	23.508	165.948	1207.13	360.317	128.455
	599.151	333.384	118.855	102.73	31.019	24.593	144.646	357.724	121.159	98.335	80.129	24.296	18.747	46.788	463.717	510.97	116.056	88.708	30.717	19.221	109.228	1717.96	253.853	141.272	56.184	38.933	110.985		640.371	329.924	153.47	33.179	24.574	150.677	825.857	228.058	108.502	33.688	31.213	53.98	609.456	384.343	108.348	31.085	24.964	173.219	1176.22	167.607	137.188
	762.556	392.435	123.57	115.746	38.465	25.241	130.725	1182.11	284.623	111.547	139.718	48.581	30.981	117.132	1009.87	444.159	124.366	130.844	42.689	30.12	119.412	858.244	174.509	135.292	39.187	27.886	56.244		1298.41	214.691	164.548	45.46	36.366	88.507	772.861	179.169	113.941	33.666	29.23	91.461	335.643	266.837	109.091	21.253	20.108	134.67	827.329	118.49	135.156
	787.582	211.396	126.997	117.584	36.418	27.536	172.71	471.077	414.523	104.219	85.693	25.32	23.689	107.461	541.739	177.407	119.695	94.739	31.752	21.724	38.262	874.437	284.95	135.468	38.087	29.233	83.64		466.661	489.145	155.416	30.834	19.27	81.681	1052.56	261.726	114.71	38.718	34.614	23.543	1282.21	347.844	122.633	44.722	36.505	40.999	1479.48	467.414	139.356
	565.293	483.001	121.738	94.689	28.56	25.202	142.417	422.497	479.779	103.552	91.013	31.408	17.127	129.576	1341.1	245.623	126.729	146.287	43.92	38.878	73.284	1311.66	450.176	145.317	55.739	29.962	113.353		647.731	365.242	155.924	31.825	25.914	4.964	808.192	126.534	116.302	37.816	27.211	65.365	1167.39	441.697	119.535	42.945	34.611	159.151	912.712	506.809	140.376
	758.14	362.116	126.88	114.152	34.23	28.201	144.403	780.222	467.769	116.155	124.447	42.871	23.172	129.718	1473.59	284.744	134.18	158.714	51.425	36.485	133.137	815.552	421.614	139.458	37.341	27.808	106.162		1812.17	288.194	171.544	58.454	39.473	37.366	1058.45	308.046	118.605	43.273	31.143	160.065	833.218	533.751	119.663	41.281	25.699	138.555	1420.59	192.414	149.916
	426.914	179.348	124.778	84.149	26.872	20.228	15.939	744.891	165.202	115.789	108.294	31.947	29.687	47.971	602.096	490.745	122.127	103.735	34.51	22.214	135.282	856.772	493.814	142.028	44.035	24.773	126.562		1573.69	419.229	172.091	61.747	32.45	136.221	621.233	383.572	114.568	33.542	23.582	17.271	875.909	226.058	125.869	34.915	31.942	39.839	799.359	261.13	144.561
	687.478	248.872	131.558	104.324	30.82	28.401	34.873	803.776	198.169	115.698	116.112	38.47	26.603	30.865	507.88	107.698	126.281	94.689	32.188	20.09	63.513	746.363	381.133	144.852	33.919	28.017	118.237		1319.02	532.29	177.74	45.632	36.804	56.648	448.996	203.102	116.503	25.495	22.423	112.743	877.381	171.245	131.913	34.671	32.221	84.854	895.047	324.456	144.871
	650.675	157.672	135.133	105.451	32.86	25.212	128.891	734.586	384.683	113.532	111.431	34.877	26.817	172.179	712.504	130.649	127.407	109.715	34.331	26.425	78.026	843.523	97.828	149.901	38.557	27.855	58.612		897.991	381.154	176.379	40.056	28.544	54.096	572.653	415.246	117.05	33.767	21.593	140.083	1077.59	260.248	133.368	39.296	34.915	17.329	949.515	418.991	149.257
	381.278	297.16	132.183	79.418	25.568	18.987	59.831	699.255	225.155	119.015	110.426	36.63	24.306	92.841	1034.9	474.867	138.038	145.454	46.522	28.324	119.165	1311.66	480.093	167.135	51.581	32.377	103.565		1145.31	169.852	177.687	47.926	30.427	170.422	945.099	149.715	127.607	40.132	29.984	57.298	1195.36	306.33	135.149	45.155	33.706	159.569	1089.37	391.728	154.123
	662.452	318.553	137.692	102.73	31.68	26.625	109.04	659.508	328.758	119.202	112.487	35.731	23.501	48.751	575.598	418.587	127.945	99.592	29.353	24.967	125.337	984.846	123.347	157.666	45.865	27.34	70.562		694.839	125.603	175.572	32.121	27.543	5.08	715.449	515.566	129.836	39.485	23.07	144.726	562.348	121.556	132.74	32.743	21.868	74.519	1257.19	125.65	165.335
	739.002	117.742	137.918	111.898	33.826	27.816	13.52	703.672	126.083	121.503	105.745	31.579	28.372	9.625	474.021	377.67	133.743	86.576	27.928	21.611	57.01	562.348	304.353	152.708	30.136	23.759	8.878		1014.29	347.784	182.001	40.557	31.842	113.479	809.664	281.743	135.824	35.072	29.394	42.22	744.891	412.4	131.562	37.631	25.203	146.631	1957.91	451.759	174.79
	739.002	450.483	141.14	111.553	31.366	29.998	175.764	434.274	504.853	120.514	87.876	26.129	21.162	164.739	936.266	152.39	142.249	125.158	37.939	31.422	59.235	1292.52	336.98	163.71	52.343	31.441	118.159		683.062	318.057	182.485	32.34	26.892	29.377	510.824	402.009	133.525	28.26	23.015	121.871	597.679	380.817	130.664	32.5	23.415	176.464	764.028	561.148	164.782
	793.471	419.16	145.49	110.304	32.761	30.838	22.316	952.459	349.462	133.418	130.133	39.572	30.645	70.192	945.099	188.494	140.961	123.27	41.031	29.328	30.164	1564.86	190.46	164.719	50.054	39.806	38.946		644.787	495.96	183.897	29.673	27.667	165.981	340.059	456.606	130.656	24.758	17.488	51.686	633.01	198.545	135.569	29.741	27.1	125.364	1929.94	354.486	168.643
	1045.2	478.645	151.06	134.692	39.559	33.641	98.993	727.226	526.33	132.567	107.583	36.286	25.517	89.28	818.497	334.384	141.988	119.888	33.121	31.465	84.569	637.426	407.09	159.951	37.143	21.851	122.658		909.768	246.47	185.648	39.131	29.602	0.066	849.411	476.724	137.708	38.602	28.017	71.208	1089.37	141.582	144.81	44.496	31.172	70.156	1413.23	531.899	169.618
	503.464	273.101	143.717	93.44	27.578	23.244	148.041	862.66	262.398	133.474	119.35	35.026	31.359	170.755	864.132	219.759	145.933	120.599	39.072	28.16	105.162	1014.29	73.602	170.831	51.569	25.043	89.555		1148.25	145.931	203.167	44.52	32.839	71.723	993.679	237.338	139.45	37.469	33.766	151.401	610.928	98.706	142.479	32.399	24.009	22.194	886.214	93.403	165.701
	390.111	184.196	144.519	83.855	23.297	21.32	43.599	781.694	410.339	129.706	111.553	35.147	28.318	17.789	448.996	399.733	141.537	81.601	25.627	22.308	116.944	1263.08	150.546	167.335	46.92	34.275	83.338		1205.66	208.838	200.928	45.323	33.87	133.905	756.668	349.775	138.886	34.647	27.807	111.129	669.813	517.255	143.734	38.291	22.273	132.849	1454.45	220.18	172.769
	650.675	347.607	147.562	103.907	31.177	26.573	157.13	607.984	439.695	130.554	102.263	32.02	24.176	117.998	521.129	516.215	141.563	92.729	29.645	22.382	156.12	1332.27	231.992	169.176	49.404	34.335	124.113		943.627	403.3	198.694	37.41	32.116	143.244	482.854	501.126	142.508	30.261	20.316	134.669	605.04	457.714	144.314	28.45	27.078	4.489	1107.03	299.3	167.94
	529.962	136.349	151.374	95.45	31.929	21.134	50.779	736.058	102.677	137.528	109.004	34.726	26.988	76.385	350.364	539.05	142.941	76.281	25.801	17.29	98.979	822.913	520.593	164.078	34.827	30.085	89.527		1127.64	109.88	201.374	44.934	31.952	176.394	1280.74	202.176	149.242	48.296	33.765	64.673	295.895	537.927	142.467	20.779	18.131	145.55	1629.63	494.536	180.296
	674.229	386.16	148.858	103.318	33.54	25.595	149.013	660.98	143.12	139.813	104.446	34.348	24.502	67.935	928.905	111.923	155.206	123.909	36.147	32.719	36.333	674.229	364.631	165.1	34.455	24.915	108.457		1868.12	377.725	219.41	58.305	40.795	145.03	771.389	377.188	141.825	33.44	29.371	2.355	821.441	482.734	151.613	37.399	27.966	80.529	1642.88	260.309	179.958
	806.72	232.433	154.349	113.441	33.008	31.118	98.732	791.999	376.387	139.952	116.406	32.694	30.844	90.321	284.118	356.251	146.958	65.985	20.243	17.87	79.503	640.371	545.591	165.731	36.867	22.116	94.701		1498.62	503.52	217.196	49.243	38.748	68.434	889.158	434.473	143.49	37.088	30.525	137.363	865.604	281.087	155.38	36.15	30.487	26.52	1457.39	151.32	182.793
	543.211	204.873	150.712	94.394	26.608	25.993	36.903	822.913	312.177	142.273	116.04	38.17	27.45	123.446	1037.84	420.42	158.939	131.138	40.765	32.416	40.839	546.155	433.46	169.662	27.568	25.224	139.291		896.519	179.722	211.358	37.283	30.616	121.9	699.255	173.875	143.764	34.318	25.943	46.512	1079.06	233.183	158.342	38.085	36.074	83.027	1266.02	419.113	195.52
	678.646	296.97	157.376	102.435	31.087	27.795	166.52	488.743	497.482	137.166	94.739	33.406	18.628	149.278	1031.95	265.123	162.797	133.027	42.374	31.008	125.949	1492.73	274.26	189.183	58.477	32.502	100.714		728.698	296.597	214.399	45.26	20.5	101.763	996.623	326.843	151.222	41.467	30.601	118.19	923.017	435.25	160.016	37.585	31.268	109.698	1332.27	186.766	195.255
	766.973	106.239	163.502	111.725	34.498	28.307	159.872	531.434	460.598	142.002	97.288	31.963	21.17	89.094	681.59	501.954	159.741	103.024	32.206	26.946	133.293	990.734	304.599	176.924	43.012	29.328	156.297		1123.22	469.082	212.562	44.999	31.781	113.983	575.598	548.777	145.949	35.801	20.471	124.878	513.769	507.846	159.404	33.935	19.277	133.277	971.597	391.123	195.383
	488.743	260.7	160.416	92.018	27.447	22.672	160.515	912.712	169.341	146.086	120.843	38.893	29.879	52.569	993.679	382.137	162.967	125.574	39.564	31.978	123.296	1233.63	390.859	185.63	45.549	34.484	93.171		899.463	322.141	207.759	39.681	28.861	13.466	800.831	122.305	156.809	38.873	26.23	77.609	899.463	349.134	155.976	37.105	30.865	125.452	899.463	331.357	196.646
	593.263	368.155	164.536	103.491	31.009	24.36	157.255	756.668	202.261	141.782	111.137	35.271	27.315	5.353	768.445	449.396	162.079	117.117	39.765	24.605	94.034	619.761	98.251	181.493	29.733	26.539	57.635		973.069	272.606	215.188	39.553	31.323	105.134	323.866	262.075	150.235	22.01	18.735	159.216	821.441	379.009	156.412	33.218	31.486	132.851	1137.95	95.862	203.865
	450.468	157.948	161.969	84.271	27.317	20.996	88.928	824.385	238.201	148.715	120.477	35.502	29.566	131.035	918.601	323.875	168.42	126.579	38.319	30.523	116.74	961.292	505.202	194.063	38.708	31.62	95.442		1460.34	432.69	218.223	48.746	38.144	35.783	774.333	297.274	156.328	34.537	28.547	34.318	603.568	405.414	155.62	29.696	25.878	100.002	706.616	558.923	196.455
	372.445	178.085	162.61	80.423	24.516	19.343	137.287	338.587	475.332	150.049	85.571	34.086	12.647	71.787	438.691	529.568	164.094	83.144	26.119	21.385	110.342	1049.62	450.776	194.425	42.539	31.416	72.051		647.731	538.033	210.785	30.98	26.621	132.263	328.282	532.591	152.635	27.975	14.941	146.363	622.705	558.103	160.144	37.711	21.024	122.761	998.095	584.82	209.138
	613.873	326.774	163.545	106.872	34.622	22.575	3.538	1080.53	283.937	156.548	134.032	41.354	33.268	64.254	831.746	133.433	173.994	117.878	36.665	28.884	75.935	1298.41	210.641	199.071	42.769	38.654	64.667		856.772	241.89	214.076	34.105	31.986	58.898	1061.4	414.774	164.302	39.833	33.927	139.875	853.828	202.206	163.799	36.41	29.858	118.879	1361.71	298.415	204.732
	859.716	442.903	168.756	118.294	34.199	32.008	168.807	491.687	120.721	153.894	89.297	26.911	23.263	65.394	1213.02	164.313	176.762	138.002	46.061	33.531	89.387	709.56	421.252	194.837	35.169	25.689	116.662		1625.22	337.129	234.71	48.714	42.479	26.014	587.374	146.973	157.893	28.96	25.825	32.132	1071.7	320.987	169.943	41.578	32.819	86.162	1180.64	527.045	209.215
	769.917	413.273	173.748	116.873	40.749	24.057	125.248	591.791	426.722	153.118	100.303	29.581	25.472	99.934	912.712	197.159	169.194	120.305	37.295	31.16	0.132	715.449	121.231	194.394	36.435	25.002	53.719		1242.47	90.327	231.798	44.878	35.251	124.37	690.423	457.204	162.768	31.346	28.044	21.872	815.552	167.719	163.674	37.24	27.884	45.472	1776.85	119.744	222.294
	582.958	136.243	176	100.009	30.578	24.273	43.032	952.459	402.92	161.997	126.874	41.338	29.336	124.126	671.285	469.38	173.697	113.563	40.242	21.239	82.973	653.62	531.888	195.96	34.928	23.827	85.823		1732.68	558.749	242.755	61.075	36.121	86.772	423.97	488.677	165.503	30.816	17.517	109.298	765.501	97.433	166.398	37.654	25.885	41.748	800.831	364.097	207.692
	759.612	199.843	176.666	121.137	38.013	25.443	43.153	463.717	541.542	154.716	85.449	25.257	23.376	104.011	715.449	296.646	169.112	104.395	31.425	28.987	104.503	1692.93	176.049	210.976	59.67	36.124	102.45		1114.39	161.05	234.894	48.543	29.23	163.359	959.82	382.823	169.055	39.789	30.714	149.203	432.802	539.749	166.702	29.238	18.847	144.914	1706.18	234.993	216.572
	584.43	275.477	177.08	99.298	32.029	23.233	23.993	696.311	492.153	161.361	107.705	32.814	27.018	104.835	973.069	240.12	175.501	127.341	41.737	29.685	131.38	1314.6	336.87	207.467	52.173	32.082	106.473		672.757	120.058	230.891	32.378	26.455	120.469	790.527	227.075	168.678	35.856	28.072	24.434	606.512	257.913	172.999	28.498	27.098	178.453	964.236	69.406	224.865
	931.85	465.095	188.689	138.296	44.631	26.584	81.174	671.285	515.672	164.033	109.004	36.717	23.278	82.201	793.471	90.63	176.984	118.883	37.366	27.037	90.708	1027.54	366.925	204.668	45.44	28.792	114.248		1064.34	529.335	246.841	52.614	25.757	106.124	531.434	508.623	167.032	29.719	22.768	109.233	771.389	116.723	179.558	40.933	23.995	74.82	475.494	269.435	213.45
	454.884	494.855	176.222	86.576	25.363	22.835	144.918	771.389	341.028	162.727	115.157	36.037	27.254	135.953	451.94	356.489	168.237	83.855	27.624	20.831	146.389	924.489	553.471	206.454	45.206	26.039	87.353		1148.25	206.783	236.261	46.353	31.54	5.527	481.382	531.268	169.635	30.332	20.207	141.257	928.905	460.222	178.223	36.77	32.165	44.76	1142.36	458.394	220.738
	655.092	391.376	181.575	103.318	31.452	26.519	122.236	1020.18	215.149	169.395	127.585	37.539	34.602	36.949	575.598	548.637	174.178	100.719	32.981	22.221	92.253	1009.87	58.561	207.838	43.736	29.399	81.882		1008.4	267.164	244.939	41.526	30.919	153.711	844.995	354.366	176.784	37.89	28.395	126.693	730.17	291.957	178.831	34.586	26.88	33.957	1419.12	157.867	226.378
	559.404	356.163	181.996	98.171	31.245	22.796	145.155	469.605	445.457	163.875	86.454	28.838	20.733	64.284	446.051	481.761	189.47	110.842	43.315	13.112	82.488	1423.54	253.746	215.877	57.797	31.36	106.059		1539.83	443.68	253.826	49.632	39.503	54.419	1398.51	175.17	181.727	46.523	38.274	105.129	718.393	141.656	179.98	30.931	29.571	105.478	1248.36	491.195	223.191
	681.59	244.062	181.358	103.979	31.801	27.289	157.482	616.817	185.113	168	98.587	29.493	26.628	60.037	725.753	522.319	189.838	122.731	41.291	22.379	94.615	1224.8	142.29	212.794	48.542	32.126	76.275		625.649	243.034	249.286	46.078	17.288	135.067	1030.48	260.586	174.287	40.619	32.301	33.115	562.348	494.007	180.796	32.157	22.266	111.634	764.028	431.579	225.345
	599.151	219.181	188.088	98.587	31.204	24.448	76.063	808.192	256.086	173.973	121.899	36.653	28.075	85.502	834.69	500.995	192.284	131.26	44.879	23.68	113.058	978.957	471.684	212.695	47.457	26.265	67.257		936.266	476.92	253.267	40.517	29.422	102.798	474.021	476.702	179.826	27.401	22.026	117.865	462.245	186.989	181.169	29.666	19.839	135.477	918.601	339.555	225.273
	581.486	172.537	185.902	96.699	30.183	24.529	111.041	896.519	373.054	171.004	125.28	38.403	29.724	131.598	1211.55	408.819	196.798	150.724	53.878	28.631	113.785	1158.56	90.395	214.343	44.369	33.246	89.411		818.497	409.982	253.217	39.795	26.188	97.218	884.742	559.582	181.27	41.142	27.38	122.918	1165.92	416.085	186.724	40.675	36.496	161.883	613.873	557.576	222.435
	631.538	300.978	184.914	99.714	30.356	26.489	23.795	613.873	97.706	169.739	98.709	31.489	24.821	70.847	1296.93	219.418	199.162	143.322	44.29	37.284	103.539	983.374	305.721	210.233	38.907	32.181	128.775		1230.69	302.445	256.027	42.134	37.19	126.831	830.274	99.44	182.046	36.674	28.825	64.013	1146.78	378.802	187.137	44.432	32.862	153.584	1386.73	200.385	232.727
	556.46	330.572	184.57	93.856	30.141	23.506	152.786	443.107	143.64	166.681	83.439	24.449	23.076	66.242	912.712	347.697	192.628	122.021	38.044	30.547	113.114	708.088	409.648	218.757	36.738	24.54	109.68		984.846	143.683	257.741	40.234	31.166	140.937	986.318	318.778	183.995	36.67	34.246	22.462	627.122	516.613	187.969	35.466	22.514	107.27	1482.42	390.992	236.862
	482.854	152.407	192.598	89.886	28.426	21.628	112.564	593.263	302.26	176.028	97.704	33.29	22.69	68.921	831.746	434.655	190.594	119.594	36.669	28.88	84.756	752.251	229.68	224.677	36.657	26.129	95.555		1528.06	375.23	260.089	48.335	40.252	10.809	488.743	290.916	181.656	28.419	21.897	118.209	587.374	538.16	187.842	29.499	25.352	115.644	1133.53	297.084	238.232
	853.828	488.463	201.614	120.549	33.687	32.271	111.948	752.251	324.579	181.577	112.73	37.59	25.48	104.082	562.348	69.851	191.426	94.272	31.278	22.891	89.722	755.196	485.012	234.283	53.535	17.961	76.861		965.708	111.894	269.125	44.167	27.839	69.645	861.188	450.773	188.727	41.725	26.279	140.867	490.215	343.608	185.729	27.776	22.471	55.424	768.445	262.551	241.778
	613.873	374.084	202.004	100.892	32.128	24.328	73.549	819.969	459.551	183.171	121.554	40.828	25.571	80.511	625.649	110.801	193.266	98.465	30.544	26.08	46.444	1148.25	435.599	231.859	42.979	34.016	64.972		429.858	89.004	258.472	28.298	19.341	164.472	850.883	142.112	187.557	37.254	29.081	77.203	996.623	221.965	192.232	37.74	33.624	11.862	918.601	523.136	242.197
	381.278	436.859	193.485	77.58	25.181	19.279	157.84	797.887	535.158	182.849	115.157	35.957	28.253	89.462	1120.28	379.857	201.384	141.728	49.86	28.608	116.201	1027.54	526.591	233.197	51.394	25.456	90.681		687.478	174.715	265.149	32.728	26.746	58.019	956.876	204.105	195.565	41.149	29.608	77.402	365.085	76.213	190.851	28.824	16.127	53.761	1074.64	584.716	247.101
	958.348	268.686	207.676	130.377	42.636	28.619	78.655	789.054	163.541	183.395	115.746	35.574	28.241	121.001	591.791	282.121	194.15	96.993	31.901	23.62	114.495	953.931	115.796	233.03	39.843	30.484	99.13		803.776	205.031	264.608	32.588	31.404	24.73	535.85	118.224	193.999	32.194	21.193	66.413	463.717	481.466	196.581	28.617	20.632	109.533	739.002	350.537	245.717
	343.003	71.921	199.49	70.717	21.966	19.882	74.016	973.069	121.301	184.159	130.6	37.22	33.287	38.317	746.363	306.7	199.776	112.142	37.826	25.123	89.013	1204.19	505.273	243.767	59.432	25.798	97.786		1572.22	233.285	279.871	48.68	41.122	30.692	987.79	422.055	197.662	37.258	33.756	94.03	831.746	566.008	196.027	41.451	25.548	114.944	827.329	553.698	250.041
	501.992	323.208	203.923	96.993	32.398	19.728	150.451	1189.47	484.538	194.79	150.551	49.62	30.522	94.598	772.861	188.381	201.193	110.304	34.251	28.73	104.552	554.988	392.486	229.935	33.841	20.881	121.33		1117.34	508.214	277.746	42.976	33.103	44.02	572.653	504.526	193.654	32.517	22.423	118.146	1313.13	170.765	203.813	44.051	37.954	108.334	1130.59	78.339	258.826
	647.731	404.078	207.666	107.999	34.283	24.056	91.104	534.378	238.572	190.26	95.744	32.519	20.923	111.366	937.738	260.163	207.854	130.306	42.164	28.317	102.523	1123.22	570.733	240.517	49.236	29.047	97.804		627.122	129.334	287.073	35.376	22.571	64.095	996.623	531.138	198.181	38.325	33.11	103.299	1029.01	253.955	201.035	41.668	31.443	41.151	920.073	420.518	252.837
	418.081	134.314	204.592	83.022	25.561	20.825	83.704	864.132	429.233	188.922	113.147	35.467	31.021	110.084	537.322	143.302	201.225	93.318	27.763	24.642	131.328	867.077	293.078	237.628	43.823	25.192	125.368		1479.48	396.35	294.104	44.535	42.298	68.999	727.226	234.62	195.954	31.668	29.239	166.304	970.125	92.601	205.501	39.134	31.563	70.548	915.656	473.416	254.278
	584.43	350.021	207.496	95.277	30.311	24.549	112.114	672.757	277.445	192.262	108.588	30.652	27.945	156.912	705.144	455.086	205.428	105.329	34.859	25.755	62.913	1192.41	207.07	243.186	43.968	34.531	133.343		1807.76	461.154	289.981	60.461	38.07	13.664	999.567	271.694	202.461	40.983	31.054	14.567	853.828	457.082	207.925	42.341	25.675	132.802	981.902	183.574	259.936
	836.162	193.661	212.098	117.706	42.05	25.318	96.709	744.891	357.058	192.729	108.05	33.853	28.016	149.384	1001.04	540.614	211.148	135.87	44.894	28.39	75.503	1339.63	367.547	243.723	49.618	34.376	134.94		609.456	189.982	287.616	29.243	26.536	172.25	764.028	345.219	202.343	34.843	27.919	172.818	1086.42	314.74	207.076	40.977	33.757	42.483	1080.53	127.47	267.101
	837.634	241.189	210.833	120.082	33.651	31.693	94.15	482.854	558.488	194.832	90.008	29.709	20.694	126.049	887.686	329.431	214.119	126.579	43.303	26.101	104.6	870.021	71.923	242.886	39.506	28.04	94.506		1492.73	353.324	296.054	45.875	41.43	164.604	616.817	378.371	198.526	29.249	26.851	43.202	634.482	285.41	205.326	31.981	25.26	115.304	1553.08	223.798	265.475
	671.285	294.914	210.908	105.695	30.434	28.084	70.194	858.244	84.419	198.805	117.289	34.145	32.003	65.824	734.586	89.28	214.492	105.278	33.725	27.733	89.23	1168.86	323.651	247.095	44.455	33.477	85.34		1308.71	157.536	296.349	41.446	40.204	173.647	440.163	399.42	202.024	33.432	16.763	92.238	450.468	358.35	204.22	24.742	23.181	147.072	887.686	315.354	262.331
	494.631	424.398	210.437	92.262	31.045	20.286	100.538	524.073	191.338	194.02	90.84	26.963	24.747	13.596	1118.81	122.311	221.039	134.448	38.982	36.542	35.76	959.82	49.381	253.259	54.023	22.621	96.118		410.72	95.98	293.149	23.57	22.187	172.855	612.4	80.42	202.853	31.355	24.868	92.807	945.099	137.125	211.582	38.945	30.898	86.369	1115.86	505.024	268.277
	846.467	89.52	217.609	117.289	35.447	30.405	60.559	531.434	509.02	197.505	99.836	35.631	18.99	86.561	967.18	167.541	220.546	126.163	40.185	30.644	125.902	880.326	157.807	245.009	34.636	32.361	134.77		1190.94	311.921	298.545	40.231	37.691	160.831	921.545	486.779	209.416	42.016	27.926	133.024	931.85	199.396	217.835	40.22	29.5	74.073	1164.44	99.788	273.782
	537.322	215.233	216.536	94.1	31.516	21.707	92.676	861.188	141.595	206.168	133.027	41.899	26.17	59.787	925.961	470.998	229.216	133.737	43.612	27.033	86.219	702.2	545.85	248.958	37.779	23.666	83.053								1211.55	162.37	215.552	50.082	30.802	169.214	590.319	434.339	213.374	30.664	24.511	106.592	1034.9	154.434	268.12
	978.957	451.541	221.363	133.149	42.8	29.123	115.846	703.672	217.56	201.171	104.984	32.621	27.466	145.386	560.876	244.169	225.343	104.618	36.947	19.329	117.039	930.378	455.422	253.614	44.068	26.881	59.011								1230.69	308.074	217.568	42.898	36.527	70.172	593.263	504.723	212.725	31.849	23.717	95.716	786.11	365.537	264.401
	512.297	116.61	215.92	91.135	30.056	21.702	108.814	825.857	304.706	206.737	112.852	33.691	31.21	152.504	711.032	494.461	222.353	108.294	34.918	25.927	88.322	1380.85	277.387	260.577	53.635	32.78	120.52								501.992	578.184	214.202	32.788	19.494	101.279	391.583	544.684	210.728	23.062	21.619	100.449	759.612	447.946	266.507
	566.765	169.956	215.756	95.694	29.19	24.722	93.545	850.883	337.188	211.773	124.447	37.737	28.708	3.084	665.397	65.019	223.909	102.974	37.235	22.753	81.547	1108.5	97.571	263.405	44.232	31.909	90.7								214.929	95.602	214.257	22.104	12.38	62.451	549.099	113.708	217.948	32.254	21.676	79.533	687.478	287.418	270.148
	391.583	146.888	218.309	86.576	26.109	19.096	35.916	340.059	523.495	207.972	79.002	27.631	15.67	84.661	925.961	363.449	225.956	118.761	39.206	30.071	142.862	1659.08	136.668	271.455	54.871	38.497	112.234								591.791	458.157	216.406	29.154	25.845	139.214	934.794	339.779	223.487	38.116	31.226	74.765	1478.01	257.426	279.813
	337.115	387.255	219.521	77.58	22.23	19.309	149.872	806.72	381.388	211.111	116.335	36.951	27.797	161.51	683.062	565.438	225.563	108.71	35.571	24.45	119.758	1040.79	243.038	260.922	38.754	34.194	104.756								923.017	119.097	221.096	38.461	30.557	6.093	678.646	409.239	219.502	35.494	24.344	100.631	602.096	530.552	275.378
	381.278	65.071	224.497	77.408	22.88	21.217	42.205	1005.46	111.014	216.957	126.996	38.132	33.572	109.026	862.66	287.448	226.209	123.026	35.281	31.132	104.163	1208.61	349.249	271.242	45.562	33.775	104.059								625.649	222.662	222.379	31.817	25.037	80.193	388.639	391.655	221.985	35.299	14.018	95.871	759.612	336.608	278.936
	741.947	320.501	228.008	112.142	33.256	28.406	110.905	609.456	267.479	211.576	106.039	38.249	20.288	146.845	1056.98	438.898	233.969	128.295	41.828	32.174	111.426	884.742	422.303	263.414	40.624	27.73	119.842								927.433	247.648	228.283	37.999	31.076	77.515	653.62	371.942	222.505	32.869	25.319	55.194	671.285	577.402	279.095
	563.821	513	230.131	98.415	33.113	21.68	105.238	1029.01	453.672	217.902	132.021	39.615	33.072	96.952	731.642	198.271	231.767	109.126	32.246	28.889	55.428	1450.04	181.503	270.493	46.868	39.392	90.856								772.861	434.742	226.686	33.672	29.224	111.085	571.181	526.157	221.601	29.917	24.309	101.873	1051.09	391.27	289.51
	840.578	490.311	233.534	120.376	38.119	28.077	99.393	621.233	170.102	215.48	100.719	34.206	23.124	105.095	914.184	408.563	234.84	124.031	42.688	27.267	122.748	734.586	397.667	263.712	39.009	23.977	94.076								1149.72	546.827	229.571	43.53	33.629	57.776	986.318	225.353	229.12	43.539	28.844	53.348	1006.93	552.77	286.422
	609.456	367.374	234.494	103.268	34.677	22.377	100.241	366.557	539.296	214.008	80.129	27.877	16.742	84.155	659.508	509.598	237.96	124.864	46.263	18.151	68.304	625.649	470.822	272.645	36.601	21.765	70.337								500.52	515.574	223.534	26.763	23.812	146.342	1082.01	266.004	229.466	41.868	32.905	14.975	1650.24	422.429	293.404
	893.575	470.822	253.66	158.542	63.031	18.05	88.854	874.437	427.076	223.136	132.021	47.998	23.196	121.016	927.433	147.174	242.773	121.188	35.863	32.926	100.202	1423.54	311.749	287.121	51.063	35.495	102.802								566.765	68.508	228.334	32.273	22.36	89.742	924.489	486.011	230.291	41.694	28.232	109.463	887.686	488.749	293.038
	593.263	344.641	235.377	100.841	31.106	24.284	97.105	435.746	555.535	218.609	88.83	28.369	19.557	87.016	872.965	226.75	239.219	119.422	38.409	28.938	127.493	1051.09	494.533	281.783	39.46	33.915	66.798								921.545	358.25	232.515	43.917	26.718	100.542	506.408	563.25	224.543	26.739	24.114	96.156	649.203	462.09	289.429
	715.449	418.466	238.233	109.543	32.689	27.867	126.526	534.378	193.536	217.525	92.262	28.008	24.293	147.815	1031.95	314.692	243.408	128.712	40.975	32.066	116.367	1107.03	560.937	280.434	41.336	34.099	103.312								669.813	382.252	225.725	31.341	27.212	99.953	665.397	74.17	228.982	30.857	27.456	109.219	1338.15	179.362	298.229
	434.274	102.076	238.719	85.743	28.118	19.665	58.714	596.207	246.174	219.976	97.166	29.664	25.59	131.269	541.739	524.574	245.853	103.857	39.479	17.472	80.22	1067.28	213.866	282.69	43.786	31.035	77.48								616.817	198.387	227.979	30.481	25.765	121.6	602.096	583.279	234.173	34.693	22.097	96.281	803.776	365.295	293.214
	434.274	135.247	236.885	86.87	25.503	21.681	96.628	328.282	571.525	224.927	76.403	27.558	15.167	84.227	206.096	100.973	236.344	59.589	18.496	14.188	108.374	1012.82	71.85	285.231	47.002	27.436	91.932								806.72	278.997	231.498	33.282	30.862	20.32	1266.02	158.047	239.596	46.273	34.836	173.135	1480.95	310.842	305.533
	769.917	276.09	241.178	114.568	36.023	27.213	115.421	541.739	498.01	226.338	95.155	27.973	24.658	80.097	1052.56	389.281	252.562	136.631	43.434	30.855	134.89	768.445	529.523	280.853	36.465	26.831	92.97								746.363	330.665	233.875	34.248	27.748	38.693	1313.13	301.449	244.467	47.116	35.485	68.575	1002.51	55.84	303.348
	675.701	300.941	242.7	109.715	37.42	22.991	112.233	796.415	80.499	230.817	116.701	38.161	26.572	103.457	822.913	83.426	248.909	115.99	37.359	28.046	99.661	1232.16	378.396	290.913	44.706	35.093	74.721								990.734	411.808	238.204	47.357	26.637	120.412	627.122	457.571	238.125	29.663	26.918	108.419	1283.69	203.744	314.567
	431.33	158.569	239.637	84.149	27.895	19.688	108.029	915.656	219.018	231.761	126.996	37.914	30.75	64.933	1089.37	349.139	251.912	132.143	42.171	32.89	143.855	905.352	268.687	293.12	39.787	28.973	113.713								1052.56	477.662	246.022	53.033	25.27	102.843	1114.39	545.986	248.521	44.287	32.038	87.044	772.861	79.07	305.722
	631.538	238.33	238.146	103.562	29.374	27.375	26.327	912.712	60.391	243.552	135.403	51.154	22.718	92.592	790.527	273.716	247.749	121.604	44.433	22.653	146.427	1292.52	445.896	298.926	56.11	29.33	87.143								859.716	90.369	241.06	34.931	31.337	79.295	821.441	432.114	243.357	36.773	28.442	115.285	640.371	281.821	302.469
	547.627	181.331	239.977	89.835	28.223	24.705	2.373	753.724	406.51	233.379	111.187	35.121	27.325	128.219	515.241	541.544	249.695	98.537	37.54	17.476	84.046	413.665	581.703	292.31	31.358	16.796	83.061								596.207	569.999	242.241	33.871	22.412	77.275	1376.43	109.915	246.065	52.383	33.456	166.599	696.311	149.962	304.303
	537.322	391.372	240.177	92.678	27.771	24.635	159.808	861.188	150.949	234.209	118.761	34.03	32.221	124.942	627.122	559.406	253.767	107.827	36.794	21.701	92.709	660.98	116.12	292.96	34.945	24.083	117.642								653.62	149.805	238.543	34.786	23.924	146.509	684.534	515.044	245.163	32.008	27.23	155.857	1238.05	231.067	315.099
	332.698	440.329	240.734	73.854	22.669	18.686	106.52	749.307	290.482	233.736	112.142	34.665	27.522	92.443	756.668	177.96	256.742	111.725	39.733	24.248	111.62	1158.56	419.218	302.743	55.645	26.51	107.839								406.304	496.722	241.796	31.622	16.36	91.986	727.226	193.127	249.922	34.343	26.962	124.355	822.913	126.346	309.414
	633.01	115.84	251.99	120.01	40.294	20.002	63.821	687.478	374.043	234.058	110.72	36.569	23.937	139.702	948.043	112.229	257.939	126.113	40.928	29.493	51.399	1210.08	242.822	301.956	46.8	32.921	118.436								1001.04	180.965	249.438	37.413	34.067	160.69	1026.07	240.638	256.625	38.76	33.705	53.376	1015.76	513.811	313.477
	814.08	211.547	246.232	113.269	34.204	30.304	158.16	1036.37	473.295	244.968	149.719	51.794	25.477	86.653	541.739	62.307	258.286	94.272	34.599	19.936	111.296	814.08	52.233	303.528	39.779	26.057	100.773								719.865	452.25	249.603	35.087	26.123	155.691	1077.59	352.015	258.556	45.525	30.138	101.802	791.999	104.148	315.974
	680.118	257.334	256.231	118.051	34.45	25.137	101.546	634.482	515.894	239.932	113.98	44.111	18.314	85.223	577.07	483.547	257.961	97.876	31.697	23.18	65.238	1336.68	161.493	307.698	47.554	35.789	90.057								862.66	519.414	251.811	36.038	30.478	119.104	663.925	377.389	248.955	30.841	27.41	110.976	713.976	341.576	312.099
	446.051	60.151	245.571	86.109	26.04	21.81	66.096	713.976	534.029	246.976	127.707	47.261	19.235	98.493	476.966	576.692	263.591	98.831	38.128	15.928	89.8	797.887	502.35	309.696	43.6	23.3	61.013								771.389	116.197	252.553	37.359	26.29	66.978	1182.11	408.209	258.792	48.144	31.263	118.831	575.598	537.174	314.646
	491.687	80.071	249.556	93.145	31.516	19.864	84.939	805.248	317.194	239.797	111.553	34.077	30.087	97.201	1149.72	457.654	271.845	144.571	53.691	27.265	86.216	1372.01	339.962	312.071	49.015	35.64	87.468								696.311	217.204	252.2	30.52	29.049	79.218	870.021	322.69	261.846	39.746	27.87	51.648	734.586	564.912	314.092
	373.918	147.03	255.272	76.87	24.565	19.381	169.062	833.218	265.296	243.489	118	35.571	29.825	119.037	722.809	203.405	260.912	104.101	31.304	29.399	88.453	1302.82	95.032	312.761	48.629	34.111	102.061								581.486	137.76	259.438	31.375	23.598	68.822	691.895	64.866	257.121	32.327	27.251	58.318	1388.21	465.269	320.713
	518.185	325.877	257.273	93.734	26.156	25.225	95.454	802.303	190.655	245.41	117.289	36.608	27.904	117.821	649.203	259.713	264.486	103.735	33.488	24.683	122.847	945.099	550.044	314.024	47.19	25.5	97.625								989.262	302.372	262.78	42.112	29.91	90.991	887.686	272.907	262.198	36.064	31.339	80.021	1541.31	262.021	331.169
	460.772	451.822	259.429	91.846	28.225	20.786	95.777	535.85	551.785	246.352	99.836	34.881	19.56	85.595	1015.76	433.515	274.728	149.008	58.172	22.233	110.046	1148.25	295.08	317.092	45.303	32.271	130.021								803.776	381.494	260.315	37.558	27.249	114.579	612.4	571.748	259.555	32.523	23.975	90.524	1148.25	361.628	333.218
	808.192	349.171	265.461	118.538	37.813	27.213	60.154	794.943	102.253	250.782	117.828	36.404	27.803	94.764	1179.16	232.611	274.851	141.85	43.325	34.653	79.1	612.4	471.242	306.343	29.817	26.15	71.025								980.43	242.254	263.63	40.789	30.604	66.789	1008.4	474.11	267.998	50.251	25.55	95.179	532.906	49.099	329.738
	323.866	93.871	262.83	74.565	24.368	16.922	74.977	737.53	127.648	250.018	107.705	34.148	27.499	93.904	914.184	304.51	274.803	136.286	45.676	25.483	106.645	756.668	399.424	315.923	36.275	26.559	103.51								955.404	273.291	261.765	37.273	32.636	95.539	594.735	86.145	266.808	32.361	23.4	57.212	918.601	435.335	331.315
	631.538	412.003	265.931	100.719	35.173	22.861	107.863	793.471	240.157	253.427	113.736	36.184	27.921	107.959	423.97	134.222	268.099	84.149	26.378	20.464	78.152	1048.15	191.982	316.726	49.606	26.903	95.702								917.129	334.15	260.085	39.054	29.9	10.107	684.534	145.953	264.894	34.857	25.004	156.569	943.627	578.003	341.272
	535.85	178.516	260.485	98.709	36.039	18.931	9.375	923.017	495.538	260.882	127.707	42.653	27.553	91.809	590.319	496.626	275.471	105.573	38.019	19.77	71.942	777.277	514.443	330.649	54.586	18.13	80.769								662.452	552.109	265.394	35.001	24.098	110.827	559.404	494.991	267.043	37.102	19.197	88.503	684.534	386.624	333.181
	587.374	372.895	268.191	99.247	35.404	21.124	92.72	681.59	169.484	257.244	106.161	33.228	26.118	111.898	1086.42	161.09	278.832	132.61	40.087	34.507	115.967	740.475	531.343	325.973	51.596	18.273	92.941								1167.39	85.664	273.705	43.628	34.069	139.843	1059.92	177.598	275.2	38.792	34.789	18.458	1045.2	408.425	340.695
	398.944	433.158	265.694	79.418	26.146	19.428	105.993	655.092	569.64	254.142	110.426	38.037	21.928	56.23	752.251	514.551	284.559	118.122	45.958	20.84	88.295	1033.43	586.389	335.379	64.881	20.28	85.15								815.552	446.962	273.064	34.674	29.947	131.604	861.188	447.137	271.73	37.954	28.89	156.579	1678.21	155.524	340.646
	790.527	490.883	269.977	117.706	39.311	25.604	66.84	474.021	449.749	252.549	86.576	29.315	20.589	125.033	591.791	48.424	280.811	98.293	34.89	21.596	78.313	1452.98	128.507	328.944	51.554	35.885	73.32								878.854	574.883	277.997	47.241	23.687	79.719	940.682	519.726	275.215	35.722	33.529	73.527	777.277	87.197	337.431
	494.631	236.559	266.772	91.724	30.228	20.834	147.229	741.947	396.776	260.705	115.157	37.172	25.413	98.612	1002.51	330.169	284.373	127.412	44.062	28.969	79.843	1086.42	216.746	327.092	46.844	29.53	81.646								1030.48	156.584	275.355	48.867	26.849	21.867	1657.6	383.232	289.149	54.805	38.51	103.222	1385.26	491.151	348.679
	765.501	124.716	275.076	113.563	36.163	26.952	65.095	531.434	423.332	257.035	92.018	28.904	23.41	57.038	822.913	384.086	282.849	119.422	42.036	24.925	116.846	703.672	569.29	330.073	48.25	18.569	82.846								1117.34	207.373	279.33	48.455	29.36	148.212	865.604	114.949	281.729	38.906	28.328	88.018	1825.42	295.894	350.99
	509.352	290.138	268.614	91.724	27.384	23.683	106.102	666.869	345.25	261.125	108.832	35.762	23.742	145.435	890.63	413.484	284.541	120.305	41.76	27.155	114.449	1585.47	371.827	334.308	47.929	42.118	136.767								507.88	357.4	271.378	29.013	22.289	35.611	784.638	552.714	285.65	38.345	26.054	97.969	909.768	332.474	346.35
	580.014	65.802	270.987	93.145	29.029	25.44	141.981	755.196	373.236	263.951	118.122	39.959	24.064	120.574	964.236	536.202	289.633	144.693	54.175	22.662	103.685	797.887	75.758	338.605	43.754	23.219	99.12								683.062	420.66	273.052	34.169	25.453	140.703	890.63	212.944	287.535	37.825	29.98	103.095	899.463	548.158	343.363
	587.374	208.666	272.032	96.404	28.877	25.898	150.015	621.233	215.293	265.194	99.592	31.69	24.96	118.485	1115.86	283.079	289.516	135.159	45.486	31.235	111.449	830.274	480.846	333.812	34.174	30.934	117.197								977.485	503.965	278.469	40.18	30.975	119.282	656.564	138.031	289.627	34.079	24.53	56.811	899.463	120.714	350.812
	843.523	316.037	279.627	118.883	37.292	28.8	142.702	1198.3	293.795	276.514	145.82	53.67	28.428	90.392	335.643	85.714	275.948	73.438	23.716	18.019	149.577	855.3	50.906	336.706	38.17	28.53	102.481								491.687	534.113	277.274	27.106	23.096	109.971	1092.31	293.401	293.002	41.694	33.357	89.487	1079.06	185.526	357.856
	756.668	151.711	278.636	109.421	33.542	28.723	54.966	504.936	80.211	266.629	88.586	28.835	22.296	90.035	799.359	359.551	285.155	117.117	36.632	27.784	108.153	1048.15	278.381	340.51	44.453	30.021	122.767								622.705	115.441	283.683	32.334	24.521	54.669	510.824	239.887	283.689	27.672	23.504	38.517	1174.75	518.993	358.884
	503.464	272.615	279.895	93.612	29.922	21.423	122.466	529.962	149.362	270.17	96.455	33.114	20.377	103.882	700.727	556.327	286.764	119.422	38.885	22.944	89.445	1413.23	459.393	353.846	66.748	26.958	101.58								1123.22	469.963	291.403	43.592	32.807	54.683	990.734	328.514	289.835	40.32	31.286	15.073	961.292	210.044	363.304
	693.367	183.139	282.218	110.426	31.426	28.093	3.254	837.634	319.926	272.938	117.117	39.082	27.289	103.615	1129.11	71.945	297.927	140.306	44.091	32.606	101.255	1651.71	245.32	347.913	55.254	38.061	79.727								600.623	592.689	290.739	35.588	21.488	82.533	700.727	576.913	290.654	33.656	26.509	61.342	778.75	236.546	355.48
	310.617	451.9	282.583	71.428	21.4	18.48	109.762	1034.9	266.385	278.843	135.23	41.095	32.064	85.065	1121.75	475.668	303.996	158.714	56.467	25.294	88.48	1451.51	322.402	349.873	47.751	38.703	95.502								385.695	257.078	286.989	24.453	20.083	102.291	1189.47	261.319	299.716	43.961	34.451	76.849	1065.81	71.788	361.764
	404.832	229.291	286.361	82.017	23.574	21.865	80.021	563.821	441.747	274.621	104.74	33.886	21.185	114.654	481.382	112.906	285.541	91.429	27.065	22.646	138.048	721.337	180.993	345.993	35.589	25.806	115.276								1031.95	330.324	291.217	42.773	30.719	160.55	817.025	414.666	297.482	34.578	30.084	118.047	999.567	459.67	363.027
	529.962	399.226	286.998	90.597	28.723	23.492	146.46	811.136	526.872	278.249	122.021	40.682	25.386	124.501	984.846	203.546	293.993	128.712	42.057	29.816	109.727	1442.67	441.089	367.429	91.822	20.005	108.185								585.902	366.05	289.947	34.532	21.603	34.414	934.794	442.66	298.855	36.015	33.048	106.776	1086.42	374.268	370.264
	507.88	505.156	289.515	88.881	27.191	23.782	56.233	733.114	571.897	281.743	118.711	41.013	22.759	63.79	875.909	135.987	299.162	120.305	37.309	29.892	92.951	761.084	156.666	347.709	37.483	25.853	113.632								724.281	174.487	295.754	37.507	24.587	72.31	562.348	78.068	298.633	32.389	22.106	70.195	638.899	99.178	367.862
	859.716	253.419	295.422	117.462	35.775	30.597	105.074	790.527	197.056	281.245	113.147	36.356	27.686	128.537	998.095	255.194	302.273	124.447	40.503	31.375	94.06	649.203	410.834	345.282	30.231	27.343	104.021								404.832	274.947	292.211	28.803	17.896	62.7	559.404	534.015	300.738	29.015	24.547	102.854	1377.9	431.56	376.56
	582.958	431.993	289.99	99.887	30.971	23.966	155.399	1142.36	467.077	288.436	146.581	45.794	31.762	96.328	872.965	574.301	301.536	124.569	43.944	25.293	59.37	741.947	101.027	352.767	33.261	28.402	125.937								1036.37	296.02	302.065	42.323	31.178	78.449	637.426	354.114	300.689	30.359	26.733	30.62	1734.15	553.895	382.094
	610.928	353.355	292.327	98.415	30.174	25.779	0.316	659.508	133.662	283.099	111.137	40.115	20.932	120.926	348.892	98.777	296.526	73.732	24.523	18.114	114.245	1127.64	549.019	360.608	43.815	32.769	87.663								921.545	240.847	301.639	42.762	27.439	161.997	1174.75	501.184	305.148	41.577	35.975	116.262	1494.2	265.443	384.24
	672.757	295.273	298.576	100.181	30.083	28.474	130.126	649.203	60.174	285.189	108.416	37.856	21.835	77.306	864.132	181.177	307.226	122.021	39.088	28.148	112.44	868.549	492.239	362.693	40.897	27.041	70.83								422.497	417.507	293.897	25.389	21.188	171.204	705.144	189.789	303.498	32.744	27.419	84.568	886.214	401.762	379.82
	872.965	210.29	303.08	123.442	39.291	28.289	120.291	1217.44	104.438	287.449	140.428	41.49	37.361	98.957	895.047	407.5	319.14	131.849	45.604	24.989	96.457	1357.29	345.993	375.86	54.913	31.471	77.139								728.698	553.917	300.193	32.498	28.55	117.42	1210.08	154.846	309.1	47.573	32.387	33.449	1199.78	144.099	380.176
	684.534	478.11	302.483	102.141	31.912	27.312	72.583	678.646	239.752	285.389	112.852	37.858	22.824	118.21	1143.83	498.136	320.795	138.713	52.142	27.931	83.043	724.281	44.471	371.844	47.756	19.31	98.523								422.497	126.622	299.968	27.655	19.452	42.945	683.062	593.127	310.518	37.93	22.929	79.587	1648.77	347.691	389.588
	853.828	166.677	305.561	120.305	34.871	31.175	152.077	507.88	411.369	282.854	93.023	27.684	23.358	69.782	740.475	228.699	313.814	109.593	35.325	26.689	108.254	1360.24	214.799	370.624	53.386	32.441	129.42								650.675	381.923	303.209	36.29	22.829	56.625	1370.54	466.233	317.912	51.149	34.117	55.87	844.995	53.694	383.101
	425.442	332.696	302.384	85.033	27.243	19.884	124.584	668.341	168.415	286.728	112.852	33.53	25.379	26.183	836.162	356.339	314.251	121.554	41.144	25.876	132.139	1514.81	300.543	379.952	52.595	36.671	107.991								808.192	528.279	305.434	40.453	25.438	118.263	565.293	98.746	309.732	36.079	19.949	82.85	1404.4	308.889	389.355
	968.653	130.115	305.453	126.701	41.02	30.066	166.374	917.129	348.834	291.061	126.285	39.326	29.693	114.922	774.333	52.142	319.404	113.147	39.247	25.121	105.251	1111.45	398.011	378.497	59.04	23.969	94.71								571.181	76.019	301.263	27.773	26.186	127.193	506.408	229.308	311.746	28.597	22.547	83.947	867.077	229.986	387.176
	646.259	315.918	316.081	105.207	29.546	27.85	122.188	432.802	430.766	291.033	88.17	25.365	21.726	117.038	856.772	384.323	320.159	125.524	43.105	25.307	105.965	1168.86	526.606	379.694	61.289	24.282	103.301								774.333	195.984	305.929	36.891	26.725	53.734	711.032	117.401	320.237	37.47	24.161	70.71	884.742	581.696	390.63
	699.255	443.801	313.551	102.73	34.65	25.695	19.242	958.348	497.903	303.071	161.263	53.378	22.86	95.972	649.203	161.176	319.39	112.903	40.117	20.605	120.848	889.158	134.187	368.006	35.957	31.485	111.822								398.944	495.426	302.931	25.279	20.094	134.593	1102.62	321.139	322.294	40.955	34.279	139.546	1389.68	176.374	398.992
	365.085	192.202	312.877	84.149	26.521	17.527	134.472	731.642	374.347	297.784	126.113	39.89	23.353	100.037	618.289	431.559	316.76	100.719	35.073	22.445	84.19	886.214	65.488	376.025	48.434	23.297	87.104								853.828	147.768	309.08	39.212	27.724	67.735	513.769	569.968	319.672	29.726	22.006	101.376	666.869	113.276	390.255
	279.702	509.13	310.511	69.712	20.303	17.54	132.396	541.739	517.13	299.707	100.425	36.116	19.099	104.497	1430.9	309.491	332.066	167.121	65.34	27.883	95.057	1071.7	374.241	378.382	48.224	28.296	93.239								906.824	437.461	310.709	36.637	31.515	79.088	619.761	550.711	325.041	35.373	22.308	94.994	967.18	491.786	398.158
	360.669	66.64	311.941	74.859	24.67	18.615	132.343	711.032	395.977	303.08	111.137	40.954	22.106	100.162	510.824	115.21	315.42	90.008	27.573	23.588	151.056	743.419	268.015	374.166	32.077	29.508	72.638								335.643	401.871	305.461	24.163	17.686	93.717	581.486	211.633	324.24	33.242	22.272	113.518	1363.18	519.545	401.338
	814.08	279.13	325.971	112.142	35.898	28.874	26.828	534.378	77.483	298.208	94.983	26.492	25.683	67.557	565.293	455.534	318.667	98.293	35.383	20.342	118.103	1186.53	557.64	392.126	64.002	23.604	59.59								491.687	98.093	308.046	27.222	22.997	59.624	345.947	245.101	324.142	22.962	19.182	85.54	1570.75	466.406	407.794
	786.11	156.358	331.374	106.872	36.369	27.521	146.982	494.631	224.346	298.08	89.175	32.412	19.43	119.228	627.122	92.431	323.275	102.73	33.373	23.926	96.288	1218.91	425.052	387.085	52.55	29.533	109.05								846.467	351.145	319.498	38.064	28.314	61.57	634.482	353.395	324.231	35.152	22.982	40.031	1126.17	98.924	420.533
	708.088	243.17	326.911	107.116	38.716	23.287	10.324	853.828	336.528	315.696	128.712	45.266	24.016	111.913	1017.23	334.389	329.571	141.139	50.538	25.628	101.105	1052.56	504.518	394.292	51.744	25.9	80.595								844.995	583.842	320.713	36.623	29.377	117.024	942.155	527.313	332.107	43.799	27.389	114.072	596.207	80.949	406.415
	646.259	122.33	329.607	100.425	32.408	25.39	158.6	1005.46	311.441	313.365	135.453	45.345	28.232	108.048	1086.42	528.937	326.697	140.428	42.298	32.703	109.655	1495.67	91.086	391.12	58.51	32.547	97.062								737.53	320.675	318.849	33.358	28.151	7.746	627.122	78.768	326.519	28.732	27.791	118.887	1215.97	203.476	415.708
	382.75	333.436	331.555	80.179	23.435	20.795	17.512	609.456	185.745	310.586	103.562	34.571	22.446	105.448	1273.38	281.06	332.561	147.952	48.046	33.745	100.034	541.739	182.623	376.03	29.389	23.47	92.358								812.608	210.028	326.123	38.004	27.225	56.006	1160.03	287.459	332.017	43.113	34.259	100.953	609.456	61.621	411.238
	554.988	187.71	331.531	94.567	31.115	22.71	173.827	666.869	127.192	311.54	108.882	32.112	26.441	73.181	917.129	575.442	334.512	130.549	43.571	26.8	64.288	741.947	117.859	387.953	39.376	23.991	111.066								510.824	512.728	321.126	27.765	23.426	139.62	507.88	413.455	322.109	28.764	22.481	1.89	734.586	393.979	413.798
	369.501	390.572	263.469	91.968	25.918	18.152	100.397	506.408	482.142	318.567	102.974	34.759	18.55	89.99	715.449	552.222	339.551	120.132	46.947	19.404	85.381	1148.25	158.525	388.479	47.297	30.911	88.082								1064.34	271.258	329.562	43.873	30.888	73.981	680.118	370.926	334.831	36.957	23.432	63.592	967.18	417.774	417.613
	496.103	416.145	306.285	96.455	28.417	22.228	139.818	594.735	159.715	310.886	101.43	30.774	24.606	112.139	1002.51	214.869	337.122	129.717	43.663	29.234	128.399	1023.12	580.563	393.078	57.159	22.79	71.069								534.378	414.017	326.328	35.725	19.045	86.536	594.735	172.149	333.074	35.056	21.601	81.531	1096.73	150.935	420.257
	309.144	391.841	310.711	78.585	24.22	16.252	9.637	647.731	208.59	312.341	103.562	30.905	26.686	126.14	775.805	151.451	337.84	126.163	48.869	20.213	129.611	827.329	476.472	393.98	36.897	28.549	87.313								599.151	120.51	323.174	30.184	25.273	139.758	481.382	391.841	332.014	30.624	20.014	94.53	1198.3	126.821	429.188
	516.713	404.694	325.393	96.282	34.202	19.236	6.263	837.634	439.956	318.481	127.118	44.247	24.104	84.969	794.943	252.838	338.843	128.59	41.457	24.415	130.87	1188	206.248	402.763	49.566	30.517	121.651								479.91	488.881	325.595	27.682	22.074	84.431	812.608	192.483	340.458	38.763	26.691	78.568	783.166	232.041	416.657
	478.438	378.222	296.885	92.434	25.829	23.584	61.191	821.441	269.148	312.981	117.117	34.611	30.219	104.391	1476.53	122.545	347.349	160.725	46.289	40.614	110.486	1213.02	246.032	400.103	42.933	35.974	95.275								534.378	70.661	325.014	29.616	22.974	134.723	1008.4	430.67	340.962	39.724	32.321	54.796	1230.69	371.93	426.907
	259.092	377.235	322.175	69.001	21.844	15.102	165.164	612.4	416.783	315.915	101.968	34.814	22.397	91.198	737.53	74.931	344.641	129.128	46.654	20.128	94.003	668.341	276.466	404.149	30.512	27.89	79.917								925.961	461.65	330.844	37.784	31.203	101.176	376.862	493.821	332.318	25.412	18.882	148.186	1528.06	294.127	428.748
	309.144	359.89	312.305	80.596	25.008	15.74	171.819	627.122	536.624	317.482	104.862	37.719	21.169	87.027	849.411	185.986	342.244	118.122	34.082	31.732	71.786	1822.48	326.426	431.479	90.306	25.695	94.167								741.947	240.396	326.924	33.218	28.439	17.603	877.381	583.526	345.367	35.826	31.182	98.716	1556.03	259.08	432.9
	341.531	349.731	324.262	81.184	27.299	15.929	130.367	933.322	143.302	335.908	145.87	49.388	24.061	82.575	672.757	445.925	343.821	111.309	35.098	24.405	100.079	821.441	142.879	413.645	40.481	25.836	134.959								421.025	553.985	324.085	27.491	19.5	23.93	956.876	148.522	347.587	39.751	30.649	77.689	1177.69	439.908	432.258
	359.196	367.543	336.529	76.87	23.962	19.086	11.961	1042.26	244.374	325.518	133.565	42.111	31.513	108.367	1077.59	360.197	352.554	130.722	42.241	32.481	87.745	936.266	182.729	415.165	43.78	27.229	117.097								865.604	176.877	334.533	35.71	30.863	114.143	870.021	235.664	345.285	44.849	24.7	178.285	1582.53	329.889	431.858
	301.784	501.738	325.489	69.295	20.682	18.578	119.464	956.876	294.391	332.463	133.91	45.834	26.581	115.228	678.646	418.224	349.576	105.156	33.648	25.68	56.909	875.909	55.838	418.038	47.412	23.522	95.7								1213.02	390.102	336.889	46.339	33.33	111.583	771.389	513.942	353.749	36.362	27.011	147.791	977.485	571.477	425.555
	85.383	494.925	306.779	46.278	16.501	6.588	85.73	494.631	459.634	321.873	92.556	29.039	21.688	86.308	1317.54	471.525	357.205	145.576	47.825	35.077	70.604	1279.27	370.071	418.114	49.595	32.842	115.043								559.404	93.786	332.609	30.234	23.558	42.667	914.184	339.065	355.909	37.921	30.695	65.827	1096.73	544.753	436.942
	256.148	461.685	294.144	87.165	26.014	12.537	63.82	656.564	103.417	323.774	105.278	34.178	24.459	102.934	653.62	57.987	356.398	107.827	38.493	21.62	105.041	1008.4	81.452	428.021	47.479	27.042	116.256								690.423	363.375	343.577	31.371	28.022	77.508	578.542	403.514	356.106	37.045	19.885	83.744	906.824	73.517	440.957
	260.565	272.024	307.011	76.575	25.743	12.887	45.921	719.865	77	323.327	109.248	31.224	29.354	108.613	677.174	517.233	353.524	106.456	34.269	25.16	117.917	1316.07	417.392	433.089	65.414	25.617	96.588								1020.18	147.44	345.172	36.292	35.791	57.631	331.226	470.863	347.419	24.405	17.28	88.468	1056.98	510.475	439.897
	443.107	303.079	334.98	95.45	24.743	22.802	169.183	712.504	364.649	327.009	107.877	32.91	27.566	99.361	811.136	387.062	357.394	119.127	38.949	26.516	81.42	965.708	116.668	425.431	40.681	30.225	108.036								920.073	297.18	344.46	36.881	31.764	88.623	686.006	309.435	352.794	34.077	25.632	28.831	1675.27	172.55	455.732
	292.951	234.592	309.915	74.149	20.885	17.859	176.825	961.292	515.445	338.625	129.006	43.09	28.404	84.518	699.255	93.74	359.519	110.842	34.285	25.968	75.487	1609.02	299.793	435.76	61.775	33.163	104.175								363.613	567.192	338.358	22.374	20.692	173.569	619.761	268.681	353.991	29.803	26.477	123.245	1341.1	480.424	460.701
	181.07	216.871	328.16	61.132	16.457	14.009	16.101	983.374	386.373	342.186	136.286	48.457	25.839	77.23	568.237	247.565	359.727	99.47	35.47	20.398	136.318	1283.69	350.091	440.268	56.493	28.932	97.055								747.835	431.577	343.822	33.281	28.611	26.288	590.319	486.568	356.602	33.526	22.419	77.354	715.449	458.401	456.306
	487.271	98.863	284.07	100.425	30.098	20.613	141.786	602.096	174.344	333.299	95.033	30.957	24.764	16.083	918.601	500.404	373.749	135.453	46.904	24.936	98.812	1117.34	395.317	438.304	58.55	24.298	92.807								743.419	327.823	344.703	34.085	27.77	170.227	491.687	553.054	351.551	29.518	21.209	35.301	778.75	230.436	450.07
	397.471	78.254	290.497	97.582	24.869	20.35	59.643	778.75	215.071	337.165	118	37.308	26.577	172.67	791.999	577.81	367.686	109.299	32.672	30.864	71.66	740.475	520.033	423.641	35.89	26.269	71.913														981.902	453.589	363.404	38.764	32.251	94.369	1101.14	573.718	460.673
	955.404	93.351	312.552	135.819	37.036	32.845	41.444	711.032	120.249	347.769	113.147	39.416	22.968	82.888	669.813	208.482	370.21	117.411	37.771	22.579	108.227	750.779	438.949	430.77	54.295	17.606	79.132														658.036	100.323	359.42	31.893	26.271	95.399	762.556	201.618	456.194
	580.014	112.166	188.448	113.563	31.574	23.39	146.149	550.572	406.886	349.838	107.288	40.471	17.321	96.572	543.211	437.532	368.177	92.312	31.324	22.08	131.213	871.493	470.112	430.066	50.271	22.073	100.526														809.664	205.197	365.989	35.042	29.419	64.287	1036.37	405.402	462.463
	446.051	91.164	189.206	101.43	31.369	18.105	117.316	665.397	331.048	348.19	106.872	35.064	24.162	118.289	665.397	535.015	373.205	121.726	42.654	19.863	78.691	1226.27	238.83	438.142	54.856	28.463	119.411														1447.09	377.571	369.637	48.417	38.055	118.298	849.411	351.509	457.204
	831.746	441.783	116.33	124.864	36.94	28.669	26.838	730.17	275.585	349.406	110.304	37.326	24.907	132.404	821.441	150.931	370.481	114.863	35.371	29.569	62.577	1344.04	491.353	442.13	58.275	29.366	76.529														459.3	567.237	366.858	25.284	23.129	13.963	1507.45	114.223	470.604
	219.345	465.597	115.179	71.133	23.392	11.939	82.401	370.973	421.567	344.464	83.977	28.81	16.395	91.63	739.002	231.365	373.643	112.852	35.703	26.354	109.893	1034.9	269.115	437.917	46.189	28.528	120.483														709.56	174.852	370.708	32.553	27.753	116.708	831.746	380.041	463.826
	741.947	526.602	214.977	126.752	40.914	23.089	132.625	463.717	462.738	347.536	98.415	31.431	18.785	92.998	1170.33	325.703	380.74	165.578	59.151	25.192	102.854	690.423	453.61	444.9	39.221	22.413	89.921														766.973	235.811	369.59	34.46	28.338	35.559	877.381	524.247	467.138
	693.367	540.127	247.82	120.01	38.575	22.886	93.211	553.516	478.453	351.956	111.553	42.911	16.424	76.628	915.656	286.323	369.961	121.31	36.623	31.833	148.608	585.902	552.311	427.386	28.107	26.541	46.092														803.776	421.573	374.121	34.839	29.375	20.955	930.378	277.602	464.9
	819.969	518.702	260.677	113.98	35.924	29.062	118.522	819.969	91.888	350.917	114.152	35.819	29.147	142.8	725.753	184.089	372.595	109.715	38.378	24.078	119.755	914.184	176.978	444.203	48.843	23.831	125.174														768.445	284.514	377.869	33.116	29.545	113.989	1061.4	432.255	472.794
	348.892	525.196	288.028	97.115	25.918	17.14	90.557	821.441	492.973	361.155	137.291	47.102	22.205	71.182	995.151	348.46	387.384	144.104	52.585	24.096	99.617	803.776	530.578	453.015	53.724	19.049	76.01														525.546	125.934	373.799	27.115	24.678	168.206	1862.23	141.333	488.376
								1086.42	186.67	358.163	137.585	43.909	31.504	54.836	739.002	405.083	379.5	116.457	37.367	25.181	77.582	1210.08	210.031	447.69	43.671	35.28	111.378														443.107	257.816	379.276	25.49	22.133	76.549	675.701	220.144	476.612
								925.961	359.003	356.868	129.717	45.168	26.102	131.634	886.214	549.816	388.242	143.982	57.1	19.761	76.298	1851.92	146.931	456.198	56.896	41.443	104.46														755.196	313.855	378.511	34.606	27.785	168.056	724.281	543.582	479.146
								482.854	434.742	358.033	101.846	37.299	16.483	86.064	1064.34	267.242	391.856	139.89	47.411	28.583	108.969	974.541	107.149	457.745	41.817	29.673	105.787														581.486	349.64	380.839	29.765	24.874	5.446	950.987	338.032	480.335
								925.961	158.373	365.531	128.59	43.512	27.095	95.78	1130.59	171.337	400.115	152.734	51.261	28.082	97.932	775.805	75.896	459.868	40.461	24.413	117.976																				1338.15	304.941	482.899
								382.75	449.61	359.307	85.276	31.523	15.46	98.464	774.333	125.7	387.255	115.99	38.245	25.779	98.877	572.653	510.87	461.863	30.844	23.639	85.026																				680.118	241.695	485.497
								515.241	66.597	357.368	88.414	28.537	22.989	95.639	1030.48	57.27	395.466	140.845	50.632	25.913	101.288	674.229	546.601	463.677	37.586	22.84	68.07																				936.266	267.26	492.153
								739.002	250.41	359.746	112.558	34.737	27.087	103.055	828.802	101.292	390.943	119.127	41.482	25.439	92.174	1522.17	371.529	474.054	47.085	41.162	64.164																				1239.52	498.766	490.701
								565.293	319.059	364.078	107.339	40.247	17.883	124.306	744.891	421.514	396.39	125.574	47.066	20.151	76.432	864.132	276.865	469.326	42.362	25.972	155.786																				778.75	190.913	491.827
								903.879	224.278	365.887	122.143	39.532	29.112	132.439	1008.4	310.457	400.584	151.901	53.009	24.221	122.965	1064.34	238.079	481.275	49.454	27.402	96.982																				953.931	356.007	503.27
								924.489	298.81	375.461	123.32	37.167	31.67	98.532	925.961	373.594	393.072	125.28	43.411	27.158	72.234	856.772	452.424	476.278	38.162	28.585	65.464																				740.475	451.359	496.589
								552.044	133.068	375.273	94.445	30.389	23.13	105.39	637.426	485.678	395.845	110.304	38.173	21.261	101.247	1074.64	181.127	481.85	41.283	33.144	114.427																				778.75	380.225	502.65
								646.259	395.695	376.138	100.719	31.669	25.983	135.077	892.103	79.832	398.566	129.25	50.648	22.427	97.331	880.326	427.411	484.124	44.897	24.965	85.048																				818.497	163.474	507.846
								482.854	516.621	376.865	97.998	33.702	18.242	94.624	563.821	518.654	394.865	99.592	33.461	21.454	87.366	1015.76	128.215	489.13	43.092	30.013	99.29																				787.582	403.874	499.793
								500.52	86.234	377.742	94.272	28.002	22.758	119.856	582.958	463.021	391.702	97.826	32.5	22.839	114.764	1124.7	401.416	488.16	48.575	29.48	70.878																				612.4	470.454	509.534
								510.824	109.049	377.25	89.003	28.028	23.205	95.187	522.601	565.516	397.669	100.425	37.605	17.694	80.448	780.222	100.148	489.439	45.922	21.633	117.942																				332.698	228.923	507.071
								490.215	272.136	376.492	87.287	26.912	23.192	112.022	965.708	442.094	406.096	135.992	46.608	26.381	90.032	1155.61	308.077	487.244	45.41	32.402	89.932																				603.568	429.061	510.415
								599.151	419.35	381.251	100.719	35.4	21.55	77.638	746.363	204.347	399.859	107.877	32.328	29.396	177.709	834.69	494.81	485.211	36.552	29.075	54.789																				1054.04	318.441	518.174
								903.879	203.652	384.551	123.32	37.639	30.576	162.924	871.493	242.778	403.292	120.305	38.504	28.819	137.558	915.656	213.049	485.696	45.77	25.472	120.489																				765.501	293.896	524.632
								824.385	348.044	381.91	117.878	36.371	28.859	170.359	584.43	146.439	403.691	98.537	29.545	25.186	88.668	1062.87	266.047	493.855	40.597	33.335	124.611																				690.423	252.776	519.17
								353.308	461.714	378.82	79.591	25.416	17.699	73.298	307.672	289.786	406.641	73.732	24.572	15.943	103.903	538.795	471.635	487.816	34.466	19.904	80.535																				761.084	185.466	524.42
								522.601	500.069	389.238	95.155	29.558	22.512	92.513	1195.36	393.4	418.478	152.196	47.756	31.87	87.982	1344.04	337.284	501.482	57.288	29.872	91.032																				602.096	275.212	528.55
								585.902	440.748	389.033	99.298	31.371	23.78	51.008	981.902	119.183	422.01	127.879	39.179	31.91	132.291	889.158	530.593	503.627	46.518	24.337	78.134																				1155.61	409.006	534.437
								378.334	574.61	385.622	75.276	24.636	19.553	112.527	1220.38	225.076	429.627	146.876	44.965	34.556	91.369	886.214	506.689	507.854	49.698	22.705	63.879																				428.386	446.633	528.133
								566.765	532.206	394.059	104.567	36.302	19.878	69.34	472.549	502.878	416.397	83.733	26.621	22.601	72.67	936.266	161.538	505.28	45.19	26.38	114.373																				675.701	375.603	535.321
								794.943	253.766	393.649	116.162	36.949	27.394	123.216	660.98	467.309	421.192	106.161	31.284	26.901	81.275	1273.38	211.106	521.64	57.509	28.192	115.185																				693.367	223.371	541.894
								743.419	475.483	399.312	112.142	37.452	25.274	83.927	1083.48	196.506	433.927	143.149	50.408	27.367	112.729	1257.19	361.834	518.254	56.038	28.564	67.161																				884.742	251.329	546.739
								397.471	151.295	392.959	81.012	23.846	21.222	34.283	737.53	347.722	426.897	119.3	37.7	24.909	123.748	1268.96	292.403	523.991	53.154	30.396	99.698																				734.586	199.487	548.934
								628.594	317.254	397.208	103.318	31.439	25.457	56.318	796.415	280.116	432.046	120.721	42.255	23.998	106.739	440.163	453.158	509.044	30.602	18.314	75.212																				721.337	319.021	556.346
								513.769	177.93	395.738	87.459	28.872	22.657	117.221	718.393	307.134	429.287	106.161	32.998	27.719	155.043	687.478	432.084	516.806	32.228	27.161	70.422																				753.724	386.123	562.288
								390.111	367.502	398.979	84.738	26.938	18.439	94.368	1061.4	374.115	442.008	149.008	50.691	26.66	114.124	928.905	148.065	526.784	47.709	24.79	118.639
								880.326	125.028	402.313	118.711	38.002	29.495	163.813	688.95	483.695	437.268	115.157	40.627	21.591	66.732	1336.68	475.35	525.684	45.228	37.63	78.125
								373.918	232.516	397.444	80.423	25.995	18.315	129.322	628.594	95.81	434.155	105.156	36.693	21.812	109.668	794.943	185.647	524.437	40.35	25.084	98.896
								510.824	283.503	400.184	90.008	28.942	22.473	2.325	463.717	149.231	426.512	84.982	28.068	21.035	178.862	771.389	238.635	522.695	38.268	25.666	78.759
								496.103	94.096	399.85	96.282	31.738	19.903	158.084	671.285	411.117	441.982	120.01	40.507	21.1	85.655	731.642	404.035	523.569	37.278	24.989	52.032
								923.017	341.848	410.509	129.3	39.322	29.887	178.186	945.099	258.775	440.665	129.595	45.47	26.465	114.813	989.262	375.631	537.866	54.821	22.976	57.462
								360.669	396.066	400.483	76.991	23.964	19.163	13.551	479.91	429.399	433.828	92.018	27.584	22.152	85.471	1233.63	324.579	536.698	51.342	30.593	121.057
								291.479	453.796	404.65	67.579	19.733	18.807	23.817	634.482	171.1	440.869	100.009	31.222	25.874	112.215	902.407	267.18	532.578	46.009	24.973	118.721
								513.769	163.263	411.484	92.312	30.728	21.289	161.901	331.226	505.963	439.172	75.986	24.763	17.031	66.861	728.698	450.597	553.581	44.258	20.964	69.931
								186.959	217.865	405.403	57.873	17.958	13.256	125.69	556.46	340.006	446.523	106.628	39.337	18.011	125.05	684.534	432.774	547.712	39.916	21.835	73.81
								491.687	83.079	413.426	92.018	33.293	18.804	150.006	503.464	456.924	444.617	98.293	31.729	20.203	100.125	718.393	401.312	548.733	50.908	17.968	35.613
								812.608	200.734	415.433	115.573	38.768	26.688	159.316	569.709	145.749	449.12	96.577	30.455	23.818	130.559	1083.48	173.488	557.385	44.246	31.178	115.156
								537.322	544.627	413.517	91.724	27.676	24.72	24.348	903.879	323.238	460.5	127.879	40.935	28.114	101.386	618.289	251.967	550.478	33.699	23.361	142.673
								739.002	298.906	418.118	115.868	41.025	22.936	3.256	557.932	437.618	455.034	98.293	30.989	22.924	63.492	764.028	203.507	555.624	33.046	29.437	153.943
								288.535	266.767	415.521	67.285	22.12	16.608	2.426	584.43	123.536	453.357	103.735	35.807	20.781	126.92	365.085	310.944	557.06	27.093	17.157	156.343
								521.129	236.177	418.722	93.145	30.75	21.578	2.414	543.211	299.238	457.221	93.145	30.518	22.663	103.987	859.716	405.714	569.933	47.074	23.253	44.338
								683.062	347.197	235.905	104.273	32.378	26.861	146.486	953.931	239.943	463.053	126.041	36.008	33.731	168.759	825.857	290.499	569.231	42.407	24.796	105.8
								811.136	357.879	23.527	130.133	38.851	26.583	178.52	214.929	488.93	455.772	66.28	21.705	12.608	27.715	708.088	341.705	570.354	39.075	23.073	72.692
								394.527	382.695	41.565	86.576	28.534	17.605	152.925	466.661	109.295	463.497	94.739	35.481	16.746	135.649	752.251	272.02	580.288	46.58	20.562	103.443
								797.887	536.434	356.65	119.716	43.465	23.373	71.538	494.631	189.962	463.874	89.591	28.561	22.051	111.617	1123.22	369.42	576.693	40.319	35.471	82.676
								727.226	557.365	325.695	117.828	42.526	21.773	83.663	930.378	363.186	472.731	126.752	37.549	31.548	120.978	581.486	219.767	581.324	36.597	20.23	106.267
								637.426	550.328	288.578	112.142	42.74	18.989	93.363	1129.11	169.347	476.932	140.428	48.109	29.883	116.686	633.01	315.77	579.304	32.73	24.625	48.235
								395.999	573.396	324.086	101.846	35.216	14.317	88.183	388.639	463.709	466.499	86.16	26.813	18.455	45.548	447.523	253.286	583.541	30.662	18.584	89.512
								649.203	585.886	302.55	111.898	37.311	22.154	88.308	582.958	213.573	471.113	96.871	30.039	24.71	109.861	479.91	198.849	583.46	31.168	19.605	128.083
								390.111	379.727	392.29	115.157	37.174	13.362	100.278	912.712	282.568	476.687	126.458	43.535	26.694	105.008
								186.959	428.78	405.794	57.579	21.796	10.922	165.671	556.46	420.103	477.109	98.709	36.471	19.426	88.454
								372.445	554.431	359.679	95.988	32.257	14.701	61.735	612.4	486.592	479.029	113.269	38.376	20.318	83.896
								474.021	553.702	384.822	94.861	31.113	19.399	70.974	569.709	142.636	477.882	111.725	34.523	21.012	140.949
								762.556	399.97	193.574	113.736	36.164	26.847	126.354	722.809	440.887	483.876	115.868	38.627	23.825	55.755
															437.219	261.513	481.616	84.566	27.149	20.505	107.183
															560.876	468.307	489.458	102.852	33.205	21.507	79.755
															655.092	336.737	487.38	100.597	33.531	24.875	53.409
															588.847	308.696	488.178	95.572	28.902	25.941	106.148
															593.263	201.947	491.722	97.998	33.552	22.513	143.629
															663.925	136.252	495.397	130.428	41.696	20.274	159.811
															263.509	246.712	489.766	69.59	23.925	14.023	123.772
															765.501	231.49	499.512	111.431	38.306	25.444	126.78
															992.206	356.081	507.532	123.442	38.434	32.87	14.461
															429.858	448.816	505.272	82.434	25.807	21.208	34.567
															379.806	403.519	503.123	76.281	24.194	19.988	37.41
															765.501	266.468	508.444	110.131	35.128	27.746	175.296
															428.386	292.822	508.274	80.84	25.85	21.1	92.388
															753.724	320.027	513.336	111.847	36.134	26.559	179.202
															275.286	425.9	507.854	67.579	20.285	17.279	169.176
															713.976	384.202	493.22	127.585	40.709	22.331	86.202
															686.006	400.053	471.828	119.716	40.466	21.585	105.549
															337.115	504.956	461.807	87.997	28.023	15.317	72.386
															914.184	505.464	492.288	135.159	44.584	26.108	60.45
															759.612	529.209	468.805	125.869	41.247	23.448	68.421
															967.18	526.377	427.42	147.17	53.843	22.871	71.227
															375.39	541.028	433.701	125.452	44.604	10.716	59.095
															708.088	556.98	434.34	127.585	46.163	19.53	60.931
4_B	Control_1_X	Control_1_Y	Control_1_Angle	Control_2_X	Control_2_Y	Control_2_Angle	Control_3_X	Control_3_Y	Control_3_Angle		Morphant_1_X	Morphant_1_Y	Morphant_1_Angle	Morphant_2_X	Morphant_2_Y	Morphant_2_Angle	Morphant_3_X	Morphant_3_Y	Morphant_3_Angle	Morphant_4_X	Morphant_4_Y	Morphant_4_Angle
	304.318	7.698	177.608	257.825	35.989	106.83	297.676	16.376	169.995		392.108	14.72	155.643	279.102	15.18	10.941	392.08	17.303	163.516	294.157	31.574	0.282
	379.37	8.501	178.006	317.308	32.97	2.327	370.919	38.054	31.983		225.356	14.593	15.16	253.112	6.908	4.425	308.635	21.062	178.182	336.027	39.957	14.46
	352.971	19.228	132.387	386.5	40.826	146.475	282.281	35.286	175.724		268.199	6.941	2.735	310.328	9.034	171.208	352.861	25.997	179.977	373.689	31.272	11.283
	253.544	18.068	44.318	223.515	56.031	161.827	418.099	37.196	152.864		342.544	17.972	137.511	385.831	20.616	165.056	434.315	27.294	172.083	431.496	34.576	126.579
	412.918	22.112	142.145	359.484	53.371	131.739	232.932	41.927	33.529		362.483	5.922	174.409	421.311	20.426	139.629	237.751	36.146	20.727	242.326	48.712	40.616
	224.524	24.234	12.79	293.555	57.96	114.412	188.546	46.996	29.402		308.436	20.509	160.066	346.6	27.698	86.664	279.197	40.209	177.99	404.58	48.86	110.507
	284.255	32.225	38.377	329.954	61.004	143.32	329.027	41.425	179.082		421.519	17.738	146.304	232.684	23.018	22.182	390.482	46.024	3.33	200.441	55.916	75.866
	332.882	29.219	153.997	460.202	59.2	128.772	456.106	53.447	139.557		266.246	31.443	48.397	448.669	23.678	149.531	321	49.207	178.541	376.393	63.417	134.491
	387.83	33.675	148.58	186.427	62.372	83.791	404.439	61.189	147.855		376.882	32.141	160.082	311.569	32.761	171.458	432.529	55.242	0.524	287.222	63.483	1.831
	193.505	26.74	13.835	409.449	66.123	111.967	255.47	58.541	16.693		442.778	32.237	170.841	247.799	40.437	44.227	355.302	61.38	150.308	451.494	63.079	155.442
	310.786	46.971	74.956	434.284	66.472	105.583	295.117	64.018	15.531		231.675	37.634	15.333	198.925	40.677	33.485	249.5	60.514	13.388	166.9	66.367	21.682
	165.568	50.522	55.625	263.727	75.112	153.05	342.973	63.215	1.411		189.191	40.444	16.332	281.581	49.22	121.114	493.46	71.293	122.241	483.852	77.386	118.714
	209.515	49.042	90.845	390.981	82.239	122.688	447.503	74.887	142.719		417.443	38.498	149.877	410.256	46.633	10.984	214.849	68.14	32.308	345.896	79.942	147.632
	247.158	47.727	168.55	208.152	82.975	176.73	187.158	74.097	27.553		301.598	52.055	124.635	444.992	40.368	154.115	281.061	71.728	42.782	423.762	77.23	17.217
	188.324	55.02	78.977	364.053	90.471	131.379	140.526	80.286	42.477		464.223	50.35	112.335	169.453	45.938	38.641	462.165	75.944	86.682	257.047	87.125	166.295
	348.978	57.899	12.74	456.837	86.666	31.638	214.75	82.418	36.263		336.273	51.35	143.031	377.646	48.944	146.225	314.888	75.369	174.481	304.277	89.796	39.582
	447.324	49.591	149.539	326.952	93.997	127.708	384.001	83.045	141.628		372.072	58.255	15.282	474.497	51.062	141.195	389.138	78.29	23.741	136.736	91.221	53.166
	421.195	53.838	138.649	238.642	96.067	109.373	490.831	83.892	140.323		407.937	55.757	149.752	217.992	54.439	22.778	174.5	79.713	35.708	207.799	96.837	48.406
	471.679	53.899	142.574	487.347	101.04	101.188	321.425	84.011	167.189		152.459	61.969	15.05	317.219	60.723	13.351	344.704	99.496	7.751	511.661	92.416	100.246
	386.187	65.205	50.675	178.471	97.752	59.066	353.094	86.971	164.622		441.283	62.996	116.566	436.105	67.354	141.503	430.107	89.969	151.527	173.696	96.189	56.327
	127.25	72.46	43.814	294.293	98.129	98.162	250.69	91.517	34.145		247.099	66.217	54.139	355.92	73.391	149.707	240.183	89.941	16.596	454.22	96.872	126.366
	231.311	79.242	83.415	425.848	101.127	152.744	285.462	97.342	49.516		278.643	62.695	138.662	186.174	68.317	25.674	144.699	96.335	45.631	385.228	106.167	95.747
	274.702	72.656	9.706	268.941	105.762	103.591	155.804	101.455	42.065		206.589	64.918	18.618	255.13	70.521	24.046	182.504	99.166	48.942	420.524	110.74	133.722
	415.587	87.574	118.857	210.443	121.861	119.666	101.974	102.236	47.655		488.409	64.17	138.563	137.207	71.761	47.422	205.159	103.674	67.438	329.415	109.067	21.381
	450.032	76.974	158.618	124.62	117.869	57.534	434.036	101.264	151.304		400.67	80.442	165	467.91	73.068	120.798	297.852	90.678	171.171	487.403	110.039	176.282
	480.408	74.779	150.449	457.37	116.209	135.952	478.332	112.28	132.98		429.764	83.495	111.167	159.221	74.894	78.058	515.53	109.031	125.64	256.202	114.12	156.446
	311.289	78.261	178.183	396.056	118.503	164.516	319.229	117.063	150.961		107.83	87.596	47.874	506.275	80.58	123.67	263.706	102.329	43.531	149.326	121.661	60.138
	147.905	90.614	71.343	151.446	123.245	67.079	171.01	123.741	48.568		168.195	89.753	34.379	224.782	80.272	86.702	477.207	107.409	165.988	293.37	125.784	121.482
	179.973	88.661	93.239	352.505	126.213	48.287	398.317	120.277	96.47		470.437	80.419	2.366	397.915	80.392	32.267	394.973	108.58	66.333	534.564	123.635	135.054
	203.624	84.596	77.263	315.124	126.576	130.322	121.818	117.089	45.964		338.636	85.173	160.372	283.419	84.705	20.008	295.827	110.051	168.962	229.132	130.327	119.298
	351.98	84.55	176.455	512.929	127.82	105.889	210.969	119.837	29.83		510.903	85.276	139.066	487.76	93.746	88.975	422.668	118.628	28.303	357.093	127.045	165.029
	503.926	101.763	117.412	253.853	141.272	110.985	359.055	124.286	82.787		268.735	87.812	177.909	194.436	88.631	2.608	157.778	122.775	47.938	122.538	130.465	62.88
	383.036	102.055	142.1	174.509	135.292	56.244	517.341	123.86	132.655		302.39	92.94	129.463	317.732	86.036	168.338	225.909	124.714	29.521	504.161	133.248	81.136
	475.854	102.659	116.637	284.95	135.468	83.64	257.448	127.52	179.967		133.654	88.551	13.436	430.428	95.71	154.859	125.057	131.712	59.193	167.469	137.596	58.599
	268.275	99.055	4.329	450.176	145.317	113.353	435.583	130.949	151.399		216.515	96.628	17.415	457.611	93.012	137.532	268.061	130.34	134.232	463.017	134.609	169.289
	118.958	107.486	69.816	421.614	139.458	106.162	292.697	140.073	126.331		372.355	99.952	99.155	137.995	100.248	17.84	455.796	130.618	171.276	193.319	147.926	64.999
	318.503	102.485	115	493.814	142.028	126.562	89.926	141.18	58.456		493.453	101.641	149.552	108.676	99.71	57.047	372.12	129.456	81.47	323.804	144.005	54.071
	243.867	112.435	171.707	381.133	144.852	118.237	124.325	145.211	39.824		455.331	102.989	155.258	251.331	100.871	172.314	540.952	141.253	155.468	414.357	143.914	121.571
	447.791	116.796	99.253	97.828	149.901	58.612	466.132	142.222	121.531		261.342	119.779	150.157	343.491	105.468	179.339	182.807	133.915	47.362	262.741	143.494	18.86
	344.862	108.999	19.312	480.093	167.135	103.565	232.491	152.679	141.829		416.414	109.619	178.061	530.502	111.478	119.284	303.423	145.581	42.201	388.576	152.153	116.077
	210.206	115.439	134.596	123.347	157.666	70.562	503.638	158.55	123.512		82.608	120.76	71.642	376.582	119.613	140.994	500.167	143.641	134.33	127.735	162.127	53.404
	295.138	113.494	118.455	304.353	152.708	8.878	191.457	159.4	56.016		122.059	113.356	179.721	162.588	117.787	90.29	341.325	143.174	62.124	527.402	163.847	115.232
	160.304	121.37	60.347	336.98	163.71	118.159	419.954	159.603	39.811		528.626	122.129	118.562	310.989	105.685	160.17	396.909	154.376	92.433	556.418	158.854	119.508
	534.631	127.691	132.355	190.46	164.719	38.946	326.508	161.915	24.677		171.421	118.831	19.94	410.749	111.266	139.945	240.394	146.606	31.212	448.556	169.569	135.763
	98.89	139.834	81.838	407.09	159.951	122.658	539.091	160.158	125.643		338.275	119.446	164.126	185.824	108.731	164.956	195.483	148.405	39.3	97.492	162.49	73.541
	180.984	138.751	66.947	73.602	170.831	89.555	378.867	168.716	107.839		64.093	120.27	55.729	513.912	119.17	113.2	92.055	149.111	37.791	351.851	167.86	0.614
	415.641	135.999	107.517	150.546	167.335	83.338	157.163	168.216	69.832		298.917	122	155.588	211.468	116.379	46.498	431.016	153.189	155.932	490.921	172.348	96.305
	273.513	136.618	89.201	231.992	169.176	124.113	272.15	167.437	177.19		499.098	135.523	121.068	288.927	118.837	140.129	148.626	153.327	22.71	220.761	171.706	59.628
	348.113	134.202	17.67	520.593	164.078	89.527	126.738	170.579	38.732		469.003	138.708	117.209	468.758	116.305	102.828	471.258	160.795	156.07	299.66	165.486	143.061
	78.618	136.042	62.639	364.631	165.1	108.457	451.346	173.826	148.425		218.051	136.084	166.402	444.729	119.402	178.098	206.435	167.779	44.381	260.74	176.521	28.189
	130.874	140.752	78.437	545.591	165.731	94.701	489.467	184.845	138.499		397.12	137.308	129.322	489.541	123.972	114.904	361.951	164.298	20.153	73.517	179.851	73.546
	493.917	137.927	124.125	433.46	169.662	139.291	84.161	179.328	63.804		436.97	136.171	112.885	240.692	124.906	6.328	110.746	169.021	45.074	151.877	181.249	54.009
	382.914	149.215	97.029	274.26	189.183	100.714	216.73	184.391	13.92		100.264	141.694	64.733	103.21	129.725	58.007	258.527	168.943	30.909	415.562	190.233	89.599
	248.662	140.428	82.701	304.599	176.924	156.297	59.464	188.419	84.5		130.158	149.055	51.106	324.036	132.019	29.906	168.208	168.784	31.335	186.984	191.43	125.703
	305.711	145.851	59.356	390.859	185.63	93.171	569.511	192.504	113.558		365.06	142.069	81.868	132.7	131.299	28.073	565.165	178.328	105.839	386.831	190.456	90.986
	525.967	148.331	127.922	98.251	181.493	57.635	350.07	189.745	120.101		322.143	148.121	153.576	272.232	138.911	167.411	532.143	176.503	127.381	555.057	199.68	94.548
	225.431	145.58	81.198	505.202	194.063	95.442	542.083	196.665	125.167		177.119	154.272	110.07	183.553	136.979	42.238	79.626	180.574	75.906	97.467	201.615	71.12
	473.898	159.848	130.636	450.776	194.425	72.051	290.956	199.778	60.274		55.848	150.893	70.224	412.48	143.075	112.378	223.62	191.181	50.092	328.998	197.132	70.924
	203.006	156.418	93.434	210.641	199.071	64.667	176.299	194.828	40.678		528.369	165.804	101.591	541.238	142.557	107.369	309.506	191.024	72.553	296.276	201.259	137.029
	441.775	167.509	111.724	421.252	194.837	116.662	249.303	199.503	49.113		260.493	153.426	10.729	441.963	145.726	147.914	502.579	188.173	103.908	524.205	202.027	129.762
	155.179	167.275	108.246	121.231	194.394	53.719	439.265	199.63	142.274		294.002	168.686	4.088	476.228	152.078	113.257	432.087	180.61	165.943	122.176	218.292	66.897
	336.119	169.037	21.696	531.888	195.96	85.823	407.06	203.167	89.692		423.759	165.199	174.248	78.572	144.733	57.757	137.313	186.183	39.787	233.877	212.967	120.142
	67.78	166.773	69.065	176.049	210.976	102.45	37.149	204.923	69.674		72.36	170.64	72.617	354.535	150.704	138.898	382.857	191.812	101.056	359.417	205.85	121.803
	554.53	175.85	79.078	336.87	207.467	106.473	119.226	206.269	68.599		556.567	168.55	115.801	509.749	153.362	125.145	269.699	193.733	41.39	456.132	211.897	82.827
	114.76	174.167	70.085	366.925	204.668	114.248	88.568	218.996	78.563		352.698	177.602	122.012	205.933	155.15	91.036	175.091	195.386	41.165	71.024	219.14	76.212
	239.451	175.792	42.342	553.471	206.454	87.353	325.911	206.342	97.501		386.459	174.432	126.238	153.642	152.75	53.091	350.718	203.188	133.967	488.663	215.164	96.073
	274.974	173.598	51.026	58.561	207.838	81.882	473.016	213.838	130.65		145.547	179.682	14.897	557.732	155.298	105.738	465.854	200.662	50.897	266.354	209.54	104.817
	415.199	185.673	98.544	253.746	215.877	106.059	136.379	228.514	59.058		463.93	173.892	135.689	235.916	151.778	161.215	414.507	203.213	145.496	160.338	222.959	60.16
	518.574	184.772	124.666	142.29	212.794	76.275	534.444	228.426	115.644		501.266	180.166	126.195	529.312	152.524	116.709	109.643	197.251	166.85	431.822	216.65	91.442
	86.656	186.511	78.891	471.684	212.695	67.257	369.568	217.463	50.983		214.925	172.314	24.483	301.414	163.661	89.33	83.97	208.774	61.283	200.723	228.478	119.286
	185.682	181.888	163.247	90.395	214.343	89.411	199.547	222.469	25.354		94.077	187.417	62.134	122.607	158.965	140.393	60.088	212.029	66.401	389.059	229.492	89.308
	355.927	199.877	50.103	305.721	210.233	128.775	44.331	231.973	60.819		241.673	205.008	49.678	386.147	164.483	84.501	539.142	217.324	115.267	335.797	225.984	15.032
	295.366	199.362	58.653	409.648	218.757	109.68	507.808	235.679	111.729		42.634	190.019	61.311	83.635	165.058	54.805	141.682	214.151	27.166	518.13	232.892	140.082
	139.871	195.075	151.367	229.68	224.677	95.555	59.291	243.545	59.585		578.257	196.152	96.261	175.521	174.149	57.309	191.824	221.294	38.018	580.655	236.242	131.687
	53.614	190.361	86.133	485.012	234.283	76.861	163.719	227.818	82.074		308.798	211.099	44.129	330.325	176.112	87.611	573.383	223.428	106.028	294.818	233.591	6.424
	216.306	211.313	107.685	435.599	231.859	64.972	267.039	231.923	78.12		455.569	202.439	120.941	266.12	170.438	19.728	240.214	224.041	171.378	549.572	238.419	122.712
	393.723	201.751	111.515	526.591	233.197	90.681	578.419	237.657	115.095		183.707	203.043	98.672	99.49	176.809	49.826	103.146	224.028	43.722	261.909	237.757	53.506
	473.807	202.482	107.928	115.796	233.03	99.13	235.865	237.125	89.116		421.837	203.315	129.662	415.733	179.746	104.512	277.546	228.928	49.896	355.632	239.497	30.261
	575.765	196.57	111.997	505.273	243.767	97.786	435.203	241.223	99.353		552.425	199.724	133.21	449.32	182.411	106.593	428.088	235.717	25.874	418.776	242.267	39.954
	256.667	208.343	61.664	392.486	229.935	121.33	335.949	232.108	19.194		121.826	211.84	105.199	546.253	184.056	103.967	486.012	238.864	99.376	79.58	251.75	60.298
	444.116	222.509	104.737	570.733	240.517	97.804	395.469	248.892	113.281		489.53	213.624	114.414	61.29	178.887	66.196	514.376	233.924	97.774	469.61	244.232	137.419
	176.85	215.365	128.761	293.078	237.628	125.368	299.351	239.848	35.098		387.468	216.162	104.197	502.227	183.11	106.846	384.702	241.182	76.128	184.479	254.335	136.234
	63.201	215.68	62.181	207.07	243.186	133.343	472.737	248.261	174.427		52.155	221.038	67.522	570.255	183.458	110.422	158.953	233.458	58.714	226.176	259.333	48.985
	502.125	219.568	82.518	367.547	243.723	134.94	96.588	265.967	70.214		525.406	225.253	102.888	230.17	179.72	1.789	344.261	243.794	134.535	316.829	253.553	63.626
	107.515	217.255	83.078	71.923	242.886	94.506	563.574	265.255	118.152		154.386	219.07	97.941	141.784	189.933	84.562	304.866	247.387	68.171	446.399	256.254	114.545
	322.541	222.757	109.88	323.651	247.095	85.34	343.756	267.227	55.166		354.203	227.601	102.32	358.854	187.76	36.725	70.524	243.684	67.004	501.777	259.841	119.615
	566.243	221.211	117.781	49.381	253.259	96.118	188.916	254.705	31.22		548.553	232.601	98.064	526.379	189.974	102.709	128.314	247.853	92.447	128.178	261.91	83.175
	39.173	225.009	80.704	157.807	245.009	134.77	143.188	270.002	60.729		73.638	229.083	69.787	476.39	194.7	92.185	203.979	247.001	65.536	101.01	268.064	80.546
	590.921	222.312	105.628	545.85	248.958	83.053	310.849	264.988	47.604		24.356	236.193	76.582	115.073	191.29	57.574	47.504	246.642	69.618	155.108	263.758	80.134
	535.536	226.039	91.566	455.422	253.614	59.011	209.019	273.044	64.594		592.371	233.735	102.754	210.443	198.526	115.306	230.299	259.738	28.07	366.467	259.206	13.537
	143.514	230.678	97.764	277.387	260.577	120.52	268.114	274.453	62.053		100.7	231.822	113.96	283.263	199.132	67.768	460.464	266.799	118.006	527.192	264.661	80.536
	378.381	229.415	155.495	97.571	263.405	90.7	61.473	277.617	48.192		265.996	233.922	61.527	251.385	205.331	129.722	178.883	255.606	135.834	595.751	270.932	73.022
	80.547	239.032	88.696	136.668	271.455	112.234	21.653	270.077	59.928		572.621	246.412	100.415	391.394	207.964	98.304	93.827	252.184	64.205	572.865	266.407	106.981
	421.332	251.104	108.699	243.038	260.922	104.756	497.505	280.239	69.544		203.995	237.39	38.374	57.603	209.488	71.327	538.895	265.853	59.504	291.773	262.899	131.043
	279.879	244.159	72.983	349.249	271.242	104.059	233.721	285.395	67.992		451.488	242.403	101.992	307.937	207.853	73.76	576.259	267.657	86.922	337.119	269.235	81.804
	247.899	250.667	94.606	422.303	263.414	119.842	463.73	279.945	133.728		422.196	247.166	111.673	80.591	204.299	60.25	106.859	262.187	44.739	260.124	275.328	56.892
	356.935	253.736	119.538	181.503	270.493	90.856	161.64	292.282	53.908		512.012	241.997	124.172	185.469	208.056	140.337	270.675	268.499	134.062	549.873	273.353	111.902
	478.408	259.688	96.823	397.667	263.712	94.076	517.505	297.058	59.817		482.742	256.661	93.023	435.491	213.266	148.486	145.679	266.573	43.352	392.691	281.307	79.903
	395.522	264.687	99.989	470.822	272.645	70.337	373.088	291.078	97.378		169.511	259.798	78.454	566.558	215.124	122.314	403.755	271.954	35.11	422.229	282.378	70.531
	169.037	250.635	47.452	311.749	287.121	102.802	106.205	303.476	61.531		137.658	256.062	107.625	517.338	212.456	116.578	72.957	273.12	33.339	488.27	283.341	110.531
	510.717	262.931	78.326	494.533	281.783	66.798	548.894	294.317	95.388		280.589	264.023	135.243	102.565	214.267	42.268	168.055	278.544	2.837	463.084	278.969	20.569
	125.137	253.855	106.252	560.937	280.434	103.312	592.519	293.354	97.314		314.78	258.633	96.101	327.316	226.432	73.383	43.315	279.192	76.143	367.79	283.947	70.426
	213.237	257.621	111.494	213.866	282.69	77.48	428.435	288.914	99.376		400.162	266.053	109.608	500.526	217.88	128.955	322.363	280.749	10.474	178.596	291.327	77.073
	309.21	252.424	53.87	71.85	285.231	91.932	401.766	293.435	90.383		89.49	262.249	93.38	356.762	214.235	9.395	434.821	284.94	122.109	60.714	291.285	94.823
	559.53	255.961	113.232	529.523	280.853	92.97	26.247	301.081	71.667		243.725	264.397	85.672	170.798	230.747	127.501	500.243	282.784	64.585	312.699	296.076	100.186
	56.663	254.559	102.2	378.396	290.913	74.721	293.827	303.735	39.502		345.812	278.071	102.888	538.431	219.568	84.747	363.304	289.52	45.541	203.958	304.15	77.586
	589.33	265.163	89.693	268.687	293.12	113.713	175.321	320.814	51.287		47.868	265.003	81.668	134.426	226.059	126.523	111.514	283.924	126.761	81.332	300.461	72.55
	28.705	260.404	75.031	445.896	298.926	87.143	571.987	318.201	93.332		67.917	270.365	80.034	235.553	229.237	137.6	208.145	293.558	111.03	283.677	295.785	85.613
	106.078	263.876	117.169	581.703	292.31	83.061	66.699	322.188	75.951		110.249	267.041	76.13	477.153	231.74	149.492	245.151	295.703	72.575	149.758	299.372	100.445
	193.745	270.445	111.927	116.12	292.96	117.642	349.395	323.339	113.946		214.375	273.484	76.616	280.223	238.014	60.588	84.185	288.541	45.352	230.635	306.798	76.282
	335.832	281.465	105.197	419.218	302.743	107.839	463.385	314.223	161.636		374.125	279.732	92.346	39.863	235.351	74.609	139.668	299.338	91.877	343.855	299.741	64.768
	534.469	284.97	85.705	242.822	301.956	118.436	36.953	323.121	72.125		512.042	272.556	76.268	83.753	229.856	105.353	280.391	308.324	48.89	512.764	304.73	98.506
	146.421	294.65	106.718	52.233	303.528	100.773	240.286	325.581	62.717		26.294	274.714	69.469	415.744	238.195	162.654	64.041	307.086	99.6	536.42	300.041	106.651
	85.221	281.617	126.691	161.493	307.698	90.057	198.636	340.022	48.144		189.858	272.4	75.54	214.02	246.665	134.68	173.316	313.533	24.617	126.978	303.679	102.953
	456.691	286.766	113.267	502.35	309.696	61.013	312.082	327.481	50.101		555.562	275.939	100.925	107.975	241.253	101.845	546.383	305.42	60.845	564.049	300.919	47.137
	606.374	288.435	86.191	339.962	312.071	87.468	120.587	333.098	49.479		601.332	275.446	109.904	362.443	240.112	14.971	94.036	308.488	75.182	105.467	310.489	102.823
	45.299	285.888	100.572	95.032	312.761	102.061	427.582	325.808	170.734		534.328	293.965	95.003	63.861	242.398	73.412	403.22	308.258	163.151	463.54	308.855	153.534
	281.119	288.329	98.863	550.044	314.024	97.625	529.275	327.369	59.501		450.109	290.168	96.54	562.099	244.815	138.208	476.081	310.08	128.045	594.124	304.214	123.052
	306.254	293.123	91.164	295.08	317.092	130.021	392.124	339.648	77.937		583.669	293.672	108.513	589.428	240.88	124.729	513.746	308.697	40.778	49.859	314.883	118.018
	176.19	292.483	122.185	471.242	306.343	71.025	266.965	337.421	57.429		127.667	296.739	83.17	452.033	248.483	112.543	576.659	311.929	98.288	262.875	322.703	85.21
	231.703	289.815	82.851	399.424	315.923	103.51	595.795	337.939	88.58		262.587	297.111	100.098	520.684	244.704	163.108	23.761	313.745	79.69	360.363	322.16	58.635
	577.236	297.804	93.396	191.982	316.726	95.702	497.749	345.609	93.525		35.342	297.995	72.432	252.723	256.517	86.534	316.045	314.23	37.791	434.662	320.743	117.764
	261.047	302.422	111.21	514.443	330.649	80.769	547.563	345.642	51.734		322.318	303.961	110.551	304.974	256.401	52.446	42.273	326.899	88.978	386.023	323.102	72.93
	371.009	301.79	90.839	531.343	325.973	92.941	463.804	350.38	72.014		419.417	304.389	89.356	390.337	264.435	100.089	115.373	333.974	77.16	408.842	329.055	90.582
	556.796	299.639	87.801	586.389	335.379	85.15	139.98	356.961	34.675		481.207	297.044	58.587	88.556	254.45	84.38	442.286	327.704	88.923	577.87	328.387	91.878
	23.144	300.587	97.438	128.507	328.944	73.32	284.026	362.068	42.268		97.941	305.32	78.848	156.138	257.241	50.985	365.162	346.998	63.748	490.449	336.708	71.431
	430.254	310.273	95.166	216.746	327.092	81.646	21.156	363.345	90.732		158.524	309.11	111.066	498.252	263.189	94.833	342.064	332.411	62.471	158.662	334.279	74.548
	122.273	309.762	119.241	569.29	330.073	82.846	572.406	362.902	74.031		235.574	307.473	111.111	47.171	258.2	80.345	230.457	334.547	179.619	546.071	328.395	160.358
	489.838	313.813	93.249	371.827	334.308	136.767	325.488	362.092	36.217		612.056	310.77	90.996	130.753	264.865	95.68	76.476	339.865	81.669	90.773	332.878	122.912
	72.182	307.551	117.274	75.758	338.605	99.12	91.182	369.628	77.25		76.661	309.55	89.901	544.126	269.658	90.811	519.42	338.865	148.689	296.855	339.675	65.779
	398.328	321.08	96.825	480.846	333.812	117.197	40.372	370.158	89.348		293.304	313.189	104.459	337.441	266.298	110.009	554.152	343.998	83.097	332.153	336.116	97.112
	213.533	314.689	116.873	50.906	336.706	102.481	430.611	365.714	72.592		194.452	314.755	136.172	191.339	266.569	36.888	270.422	346.718	129.663	71.862	349.131	112.173
	515.725	320.106	85.968	278.381	340.51	122.767	62.441	380.81	79.972		52.157	312.933	72.085	71.558	275.262	88.561	409.09	340.311	4.577	124.286	343.063	108.476
	590.445	331.308	88.091	459.393	353.846	101.58	518.801	369.636	60.324		510.269	317.563	103.859	434.612	267.914	85.211	143.327	348.742	57.269	520.002	347.901	78.329
	352.819	337.71	103.18	245.32	347.913	79.727	242.793	373.532	104.773		571.985	323.629	110.79	475.708	275.016	93.645	187.513	348.928	162.574	188.529	350.301	85.291
	102.355	325.434	117.476	322.402	349.873	95.502	359.98	376.62	54.437		385.969	317.577	14.156	592.527	274.093	111.268	471.38	352.499	56.061	237.328	343.317	132.603
	52.235	324.112	115.182	180.993	345.993	115.276	207.801	380.234	87.037		16.284	323.622	90.033	103.184	276.239	63.226	308.72	355.646	126.947	457.882	348.745	89.469
	322.849	331.351	96.172	441.089	367.429	108.185	399.379	381.014	93.253		555.604	346.2	95.788	413.446	272.911	80.929	583.582	356.031	90.545	212.658	353.951	86.483
	184.07	329.207	174.061	156.666	347.709	113.632	472.802	381.868	48.145		601.153	336.209	106.81	364.336	275.283	100.233	49.154	361.464	106.131	371.837	358.784	111.421
	255.738	333.23	134.697	410.834	345.282	104.021	544.107	380.857	75.663		112.188	333.381	99.877	30.026	279.282	75.722	498.309	362.951	82.81	430.284	364.503	106.889
	606.534	339.97	78.998	101.027	352.767	125.937	115.202	395.899	88.227		350.087	337.913	59.254	283.62	283.191	128.249	387.146	362.307	65.19	555.37	366.012	67.055
	300.793	353.278	116.118	549.019	360.608	87.663	146.647	391.119	64.81		481.162	338.413	85.551	516.668	278.377	63.277	91.412	368.957	69.619	52.658	365.137	102.252
	465.363	352.482	87.14	492.239	362.693	70.83	175.966	399.051	87.728		146.992	344.265	114.907	165.636	279.894	49.056	414.794	365.886	39.711	100.298	360.375	38.853
	40.67	341.659	104.728	345.993	375.86	77.139	492.63	404.322	79.629		449.035	335.604	89.219	321.152	298.853	105.746	69.98	368.225	61.603	399.014	365.993	91.107
	550.579	356.28	87.451	44.471	371.844	98.523	291.623	396.639	144.442		534.004	345.511	93.195	569.347	283.687	96.779	224.116	377.9	51.958	583.981	369.91	62.813
	25.362	342.863	105.811	214.799	370.624	129.42	442.54	396.402	59.83		39.671	355.071	108.891	223.782	295.288	99.019	531.331	378.568	90.435	267.464	373.165	110.207
	236.14	351.605	105.545	300.543	379.952	107.991	580.969	396.244	89.829		271.93	343.39	126.006	450.762	294.006	75.771	170.197	375.933	72.841	346.154	376.623	112.784
	571.246	351.179	80.738	398.011	378.497	94.71	324.802	400.487	70.064		59.784	342.194	91.179	50.452	289.15	96.26	260.768	377.753	137.087	146.194	372.493	20.602
	83.226	352.299	108.108	526.606	379.694	103.301	559.689	399.173	72.408		237.223	346.901	97.003	254.519	287.79	101.568	437.003	379.496	46.5	309.542	378.466	67.146
	152.492	354.247	101.236	134.187	368.006	111.822	377.113	405.68	91.004		418.464	346.87	108.853	142.236	300.823	86.077	144.188	379.033	90.593	470.742	386.786	89.343
	534.101	361.745	88.457	65.488	376.025	87.104	521.948	402.457	61.239		88.08	351.73	119.65	190.358	297.103	104.329	115.632	380.45	115.064	233.136	375.711	20.061
	133.057	361.671	115.399	374.241	378.382	93.239	409.862	411.255	36.441		317.517	349.054	112.963	427.294	298.272	75.192	564.395	396.714	74.092	496.353	385.288	82.87
	209.142	357.099	116.631	268.015	374.166	72.638	251.618	412.938	66.929		207.814	361.883	92.523	384.833	302.143	118.182	293.52	387.963	141.906	114.103	377.859	179.33
	437.767	368.789	99.209	557.64	392.126	59.59	219.962	423.235	74.457		384.243	358.306	58.106	528.868	303.384	84.207	331.045	395.331	24.616	178.744	391.15	90.37
	175.739	367.913	90.246	425.052	387.085	109.05	91.038	420.108	99.568		177.623	363.656	97.269	488.613	302.454	57.962	183.711	401.855	33.292	522.468	389.863	76.809
	395.541	371.406	104.384	504.518	394.292	80.595	347.973	421.045	52.371		17.077	361.277	112.442	353.921	303.71	131.595	388.658	393.924	163.139	77.233	392.154	87.367
	515.288	368.656	90.713	91.086	391.12	97.062	537.357	423.006	56.757		511.013	364.985	117.707	112.112	309.062	65.982	469.096	394.903	92.32	94.974	403.506	89.253
	491.708	378.645	82.274	182.623	376.03	92.358	457.919	420.205	50.059		589.146	363.408	91.541	83	314.137	92.888	69.129	394.359	71.507	58.442	395.25	72.139
	112.13	369.636	111.414	117.859	387.953	111.066	191.242	436.038	82.078		300.942	373.58	0.026	586.955	307.491	80.093	496.569	393.332	59.988	205.891	404.401	91.772
	61.212	371.597	115.732	158.525	388.479	88.082	72.408	429.137	103.915		128.589	376.901	139.997	406.522	308.806	86.884	97.47	400.964	99.934	420.054	401.132	82.024
	421.359	391	98.844	580.563	393.078	71.069	566.091	429.329	56.179		449.304	376.023	101.292	553.916	314.494	66.44	140.567	407.751	141.124	395.724	401.359	108.701
	286.605	383.43	106.57	476.472	393.98	87.313	275.261	437.896	40.142		77.661	370.997	137.736	505.093	316.35	77.806	363.395	410.998	132.423	444.508	411.357	70.079
	262.67	379.867	99.97	206.248	402.763	121.651	147.691	432.583	16.666		469.586	379.722	79.062	32.173	313.423	78.236	444.787	411.671	95.553	371.268	410.116	113.915
	28.913	378.091	107.597	246.032	400.103	95.275	53.271	442.121	104.908		257.108	386.855	101.189	167.219	312.28	80.518	516.233	415.456	56.583	124.759	414.114	111.537
	337.076	390.473	98.768	276.466	404.149	79.917	418.656	443.635	54.281		345.817	375.256	158.299	260.889	326.158	66.275	266.205	407.169	159.041	150.444	409.158	99.526
	376.457	389.132	101.548	326.426	431.479	94.167	314.819	444.366	75.33		569.129	393.499	92.223	605.482	315.696	84.878	231.868	413.283	174.976	291.923	415.156	106.215
	579.384	386.201	64.239	142.879	413.645	134.959	505.763	441.102	55.214		429.661	389.123	109.903	460.41	321.838	61.882	413.441	415.572	46.082	574.008	406.365	57.826
	201.752	387.593	129.256	182.729	415.165	117.097	111.904	441.152	60.447		490.415	395.474	88.257	60.108	321.762	97.906	114.318	426.596	52.91	232.732	403.996	60.403
	358.18	401.054	96.483	55.838	418.038	95.7	351.045	456.924	55.992		70.813	392.581	124.675	297.296	323.277	103.797	305.832	425.726	113.986	258.903	420.913	92.352
	52.708	394.152	125.717	370.071	418.114	115.043	466.556	448.974	37.108		101.338	396.207	105.096	199.034	322.997	158.217	79.686	424.783	78.383	329.25	419.004	54.961
	244.267	406.142	124.395	81.452	428.021	116.256	380.75	458.102	56.18		401.83	392.998	143.919	380.024	328.456	115.38	478.765	434.587	168.7	545.975	418.628	86.068
	590.916	406.221	56.708	417.392	433.089	96.588	225.752	463.519	33.035		543.734	400.681	95.883	421.835	324.379	30.481	195.665	439.129	99.849	68.55	423.67	134.057
	82.999	395.885	15.553	116.668	425.431	108.036	525.446	463.946	48.833		226.638	388.358	162.294	125.92	333.43	67.557	539.079	434.24	43.328	578.85	436.445	58.868
	113.692	411.589	117.715	299.793	435.76	104.175	157.604	462.754	27.86		31.459	402.798	90.689	357.535	333.144	145.488	339.813	435.097	136.919	512.372	427.709	71.119
	137.793	403.445	114.505	350.091	440.268	97.055	89.384	470.622	93.592		167.011	395.727	106.836	475.169	335.467	54.385	269.223	443.677	60.625	480.771	439.348	74.716
	466.834	409.928	80.655	395.317	438.304	92.807	120.479	470.775	64.3		322.553	402.935	39.43	568.073	339.571	53.684	381.13	439.737	9.051	457.237	436.24	74.694
	553.708	415.419	72.869	520.033	423.641	71.913	551.986	466.926	60.586		518.215	407.122	89.29	148.417	338.561	77.76	425.75	439.251	18.126	168.26	445.351	83.443
	171.334	418.868	119.399	438.949	430.77	79.132	428.382	469.447	33.515		54.279	411.534	108.126	438.357	333.25	78.638	137.813	444.253	62.067	406.454	441.863	82.842
	322.69	421.174	113.878	470.112	430.066	100.526	482.563	476.456	34.572		187.488	411.298	72.69	39.391	344.99	59.553	165.968	450.392	109.986	111.065	439.419	151.514
	520.223	414.814	66.387	238.83	438.142	119.411	273.277	477.696	8.795		364.095	406.32	105.573	399.32	334.218	57.83	231.378	446.53	79.914	198.631	442.279	93.851
	38.523	410.832	108.281	491.353	442.13	76.529	175.994	483.862	38.542		287.734	406.186	118.793	520.528	338.754	45.506	85.102	449.772	52.732	232.146	436.64	144.435
	498.402	423.301	68.926	269.115	437.917	120.483	315.097	485.862	39.127		221.638	411.544	163.966	183.229	354.872	8.696	448.117	460.034	68.93	352.52	440.154	0.855
	195.168	418.705	119.757	453.61	444.9	89.921	440.694	493.347	29.096		386.651	421.224	92.005	590.039	341.507	69.984	103.145	462.049	67.026	380.563	445.547	73.03
	528.386	431.333	61.578	552.311	427.386	46.092	371.089	493.699	24.617		131.529	412.541	119.748	104.115	346.343	129.514	517.058	464.405	80.692	433.726	454.501	86.164
	441.595	423.974	74.658	176.978	444.203	125.174	134.036	499.912	28.392		450.082	422.458	84.106	224.727	341.341	85.939	293.212	470.322	66.901	528.321	455.379	79.542
	225.637	434.939	108.1	530.578	453.015	76.01	401.764	499.663	48.671		157.516	425.943	122.383	335.089	356.259	172.155	326.409	468.305	86.43	282.067	453.133	29.915
	409.891	434.728	87.819	210.031	447.69	111.378	99.61	505.721	81.652		346.005	430.892	147.068	608.452	346.27	92.785	417.089	468.822	118.096	548.317	460.229	62.782
	291.096	447.078	117.865	146.931	456.198	104.46	222.152	503.701	54.665		473.986	423.641	109.108	490.152	351.167	40.802	355.77	478.651	72.282	220	459.66	100.891
	59.716	427.076	113.981	107.149	457.745	105.787	483.712	505.806	30.74		75.708	428.94	109.837	71.11	348.488	138.86	542.772	471.166	73.132	306.245	467.934	66.694
	92.361	431.983	131.857	75.896	459.868	117.976	522.08	499.315	44.598		127.291	437.254	117.2	416.975	344.638	177	483.466	477.768	64.236	108.437	470.945	110.152
	305.484	434.886	117.533	510.87	461.863	85.026	181.604	512.16	31.599		98.455	431.001	133.074	539.685	349.869	53.201	121.174	474.142	51.21	136.269	472.236	90.312
	590.107	437.72	57.013	546.601	463.677	68.07	319.132	519.699	41.742		256.092	434.191	117.552	284.168	357.37	9.491	388.039	479.021	89.71	338.157	465.622	41.077
	388.102	435.564	95.627	371.529	474.054	64.164	284.598	516.372	57.068		407.355	425.339	58.732	450.688	357.848	159.44	146.936	471.95	146.148	501.977	474.095	91.08
	473.007	441.388	75.297	276.865	469.326	155.786	251.783	517.157	71.624		427.873	444.472	97.031	133.207	367.222	172.551	212.686	479.362	177.878	244.487	467.044	69.534
	150.414	441.174	102.467	238.079	481.275	96.982	360.601	525.568	42.295		282.843	438.955	106.048	92.509	371.316	143.758	250.746	486.675	122.946	266.64	477.183	110.395
	551.736	453.905	54.195	452.424	476.278	65.464	430.947	525.89	19.944		501.824	444.65	96.699	570.674	367.464	60.914	174.165	484.962	15.084	464.593	481.468	140.447
	369.944	455.698	101.535	181.127	481.85	114.427	133.018	528.568	11.181		47.012	444.527	111.425	591.147	370.76	60.16	447.532	497.348	57.824	189.409	479.054	80.37
	249.884	452.885	91.685	427.411	484.124	85.048	492.954	532.306	51.729		556.858	440.645	87.883	60.554	372.907	105.724	141.192	499.702	146.802	377.666	476.582	100.376
	282.768	464.079	121.192	128.215	489.13	99.29	384.703	537.386	39.704		199.03	445.489	109.521	509.602	373.544	48.035	515.491	500.28	61.023	402.658	478.918	112.38
	351.701	468.075	115.203	401.416	488.16	70.878	190.081	543.628	38.008		311.554	440.924	110.587	542.584	380.625	63.204	194.141	509.515	90.425	555.134	485.324	41.633
	177.805	462.014	112.448	100.148	489.439	117.942	459.724	542.891	33.563		532.085	445.711	75.694	475.623	368.671	172.462	409.117	510.794	53.953	355.125	486.855	62.31
	448.307	461.239	72.932	308.077	487.244	89.932	211.604	559.568	29.863		226.861	444.728	100.755	36.567	377.235	111.515	285.822	503.724	0.014	214.982	492.953	74.138
	134.225	460.218	128.232	494.81	485.211	54.789	320.597	550.493	25.221		456.893	458.634	59.079	606.27	381.392	74.2	321.927	506.751	173.769	162.01	489.134	66.357
	221.782	472.154	123.093	213.049	485.696	120.489	156.277	547.406	107.772		373.772	462.816	92.711	568.893	389.448	94.384	221.585	514.013	38.557	438.103	498.919	134.266
	69.274	464.916	125.32	266.047	493.855	124.611	260.455	562.974	31.747		76.84	459.627	121.078	589.093	399.856	169.577	366.839	515.334	17.381	519.559	499.708	51.339
	488.766	468.774	55.486	471.635	487.816	80.535	414.399	556.545	15.921		404.39	465.529	112.133				481.049	514.741	26.829	248.268	500.466	125.456
	422.188	469.194	70.367	337.284	501.482	91.032	447.452	570.879	25.857		162.262	464.322	163.187				172.703	522.377	127.146	378.856	509.675	63.158
	519.164	467.926	47.379	530.593	503.627	78.134	329.716	572.328	20.714		479.159	467.422	65.356				250.198	529.279	56.02	154.655	518.912	129.303
	98.852	470.737	132.065	506.689	507.854	63.879	370.685	565.197	1.23		113.47	466.447	151.707				440.414	531.225	43.569	274.572	514.121	100.768
	123.395	473.884	130.279	161.538	505.28	114.373	282.92	585.958	29.263		340.05	469.423	127.772				493.872	536.511	46.678	407.149	513.028	74.493
	270.522	476.797	123.028	211.106	521.64	115.185	400.775	581.268	14.286		303.069	473.294	117.168				282.984	538.105	42.119	489.818	514.674	82.806
	209.797	485.65	124.841	361.834	518.254	67.161	358.981	588.662	14.75		268.179	474.87	18.929				320.35	542.218	51.479	187.802	519.385	121.179
	344.529	511.807	117.748	292.403	523.991	99.698	319.479	597.313	4.231		210.949	476.313	167.18				459.551	546.971	36.183	236.199	527.056	168.086
	385.417	495.124	76.265	453.158	509.044	75.212											376.474	555.593	73.861	433.873	534.738	12.386
	459.647	487.565	61.29	432.084	516.806	70.422											213.045	546.289	155.341	388.939	540.515	176.784
	398.56	504.056	73.595	148.065	526.784	118.639											349.948	544.483	80.612
	541.02	495.274	57.529	475.35	525.684	78.125											412.595	549.37	8.998
	177.297	499.107	125.868	185.647	524.437	98.896											244.439	561.035	25.979
	262.29	506.101	130.481	238.635	522.695	78.759											338.241	568.335	175.453
	437.557	498.656	54.198	404.035	523.569	52.032											288.241	574.079	71.724
	159.54	506.442	134.657	375.631	537.866	57.462											262.314	574.84	62.164
	413.918	509.947	56.7	324.579	536.698	121.057											313.031	580.318	85.125
	115.826	507.483	137.339	267.18	532.578	118.721											411.682	578.686	44.229
	207.27	512.997	125.34	450.597	553.581	69.931
	135.077	506.337	128.632	432.774	547.712	73.81
	316.786	524.08	106.095	401.312	548.733	35.613
	293.903	512.319	104.966	173.488	557.385	115.156
	108.125	521.499	137.958	251.967	550.478	142.673
	246.665	536.121	128.098	203.507	555.624	153.943
	170.324	540.262	144.689	310.944	557.06	156.343
	286.833	545.768	161.526	405.714	569.933	44.338
	206.021	554.305	122.349	290.499	569.231	105.8
	168.788	562.81	141.602	341.705	570.354	72.692
	233.819	554.914	141.644	272.02	580.288	103.443
	141.577	558.051	138.764	369.42	576.693	82.676
				219.767	581.324	106.267
				315.77	579.304	48.235
				253.286	583.541	89.512
				198.849	583.46	128.083
4_C	Index	Viscosity (Pa-s)	Gamma	Stage	Exp Sample
	0	2936.08	7153.1	early	Control MO
	1	3559.85	6148.77	early	Control MO
	2	3603.8	7579.64	early	Control MO
	3	3828.54	6689.17	early	Control MO
	4	3166.91	8204.42	early	Control MO
	5	4593.52	4873.87	early	Control MO
	6	5531.12	3812.57	early	Control MO
	7	5183.75	8618.89	late	Control MO
	8	5770.72	8841.47	late	Control MO
	9	4966.85	8656.66	late	Control MO
	10	6032.77	7778.53	late	Control MO
	11	5668.98	8347.42	late	Control MO
	12	12183.6	10015.5	late	Control MO
	13	7632.29	10249.1	late	Control MO
	14	6220.65	8117.89	late	Control MO
	15	3206.51	11480.5	early	Control MO
	16	3385.63	13415.3	early	Control MO
	17	3190.78	12643.2	early	Control MO
	18	4483.1	10603.4	early	Control MO
	20	4910.16	10033	early	Control MO
	21	3080.59	11214.7	early	Control MO
	22	4461.79	13286.5	early	Control MO
	23	3639.84	10888.7	early	Control MO
	25	4538.98	13897.9	early	Control MO
	26	4532.24	11433.2	early	Control MO
	27	8489.98	9890.4	late	Control MO
	28	7339.18	9023.25	late	Control MO
	29	4514.33	10272.8	early	Control MO
	30	8953.36	7721.85	late	Control MO
	31	6042.18	7640.09	late	Control MO
	32	3383.1	12092.9	early	Control MO
	33	6556.88	8155.34	late	Control MO
	34	3779.65	11339.6	early	Control MO
	35	2778.32	12884.9	early	Control MO
	37	5022	3825	late	K4K8MO
	38	6527.58	3530	late	K4K8MO
	39	3939.47	3509.14	early	K4K8MO
	40	2603.92	5586.72	early	K4K8MO
	41	5877.27	5063.41	late	K4K8MO
	42	6711.19	4538.03	late	K4K8MO
	43	6601.66	4999.78	late	K4K8MO
	44	5674.7	2922.36	late	K4K8MO
	45	5210.86	5439.43	late	K4K8MO
	46	1079.31	1006.95	early	K4K8MO
	47	1081.68	1173.57	early	K4K8MO
	48	740.718	1146.9	early	K4K8MO
	49	813.435	951.341	early	K4K8MO
	50	947.176	1152.91	early	K4K8MO
	51	1114.63	1124.8	early	K4K8MO
	52	445.195	1114.39	early	K4K8MO
	53	1485.16	1081.39	early	K4K8MO
	54	673.527	1241.25	early	K4K8MO
	55	734.818	1127.43	early	K4K8MO
	56	1599.95	1153.25	early	K4K8MO
	57	1911.83	997.344	late	K4K8MO
	58	1488.94	857.855	late	K4K8MO
	59	1381.42	687.085	late	K4K8MO
	60	1650.1	720.603	late	K4K8MO
	61	1512.25	627.393	late	K4K8MO
	62	1426.77	618.302	late	K4K8MO
		Comntrol													Morphant
4_E	distance	TimeSrs0004_TimePoint_0	TimeSrs0006_TimePoint_0	TimeSrs0000_TimePoint_0	TimeSrs0002_TimePoint_0	TimeSrs024025_TimePoint_0	TimeSrs0010_TimePoint_0	TimeSrs0008_TimePoint_0	TimeSrs02324_TimePoint_0	TimeSrs025_TimePoint_0	TimeSrs02021_TimePoint_0	TimeSrs022_TimePoint_0		distance	TimeSrs0004_TimePoint_0	TimeSrs0011_TimePoint_0	TimeSrs0002_TimePoint_0	TimeSrs0012_TimePoint_0	TimeSrs0016_TimePoint_0	TimeSrs0018_TimePoint_0	TimeSrs0015_TimePoint_0	TimeSrs006_TimePoint_0	TimeSrs004_TimePoint_0	TimeSrs010_TimePoint_0	TimeSrs013_TimePoint_0	TimeSrs001_TimePoint_0	TimeSrs000_TimePoint_0
	0	0.07	0.12	0.1	0.14	0.28	0.13	0.11	0.14	0.1	0.17	0.2		0	0.0578358	0.025376	0.0577444	0.069502	0.0177738	0.138766	0.0705298	0.0115488	0.0265242	0.288306	0.0388478	0.248254	0.266352
	16.67	0.09	0.12	0.18	0.17	0.35	0.15	0.19	0.18	0.17	0.19	0.25		16.6667	0.0546907	0.0238956	0.075528	0.0890994	0.0407468	0.151963	0.0867441	0.0142526	0.0378895	0.28561	0.0389868	0.225988	0.284535
	33.33	0.11	0.12	0.23	0.21	0.38	0.17	0.27	0.25	0.21	0.19	0.33		33.3333	0.0584422	0.0241397	0.0820624	0.111408	0.0552204	0.167568	0.101752	0.016076	0.0556057	0.305054	0.0339513	0.242096	0.297148
	50	0.15	0.13	0.23	0.25	0.41	0.17	0.27	0.29	0.21	0.16	0.37		50	0.0664185	0.0228001	0.077307	0.105824	0.102039	0.155501	0.0964945	0.0180861	0.0665341	0.307142	0.0283566	0.249065	0.297559
	66.67	0.19	0.16	0.2	0.29	0.41	0.16	0.28	0.3	0.18	0.12	0.36		66.6667	0.0689182	0.0213446	0.071758	0.0900637	0.0975873	0.14086	0.084006	0.0142079	0.0668801	0.273837	0.0232801	0.195054	0.271815
	83.33	0.21	0.17	0.17	0.3	0.42	0.15	0.34	0.3	0.17	0.09	0.35		83.3333	0.0605508	0.0215222	0.0575599	0.0683886	0.0728875	0.126164	0.0619111	0.0118767	0.0622964	0.208675	0.0191543	0.136622	0.211084
	100	0.22	0.19	0.15	0.28	0.43	0.12	0.37	0.31	0.16	0.07	0.35		100	0.0489682	0.0202399	0.0368117	0.0476772	0.0696059	0.0969844	0.0431528	0.0104924	0.0580854	0.131207	0.018113	0.106326	0.126959
	116.67	0.21	0.2	0.11	0.26	0.44	0.07	0.36	0.32	0.15	0.04	0.33		116.667	0.0526915	0.0186815	0.0239714	0.034753	0.0561996	0.0634747	0.0263312	0.0081659	0.0500575	0.06286	0.0220407	0.0994173	0.0572298
	133.33	0.19	0.16	0.09	0.23	0.48	0.03	0.33	0.31	0.14	0.01	0.34		133.333	0.0367189	0.0177586	0.0239714	0.0364015	0.0285585	0.0419829	0.0163362	0.00423499	0.0261971	0.0427794	0.0282331	0.104834	0.041036
4_F	distance	TimeSrs0004_TimePoint_1	TimeSrs0006_TimePoint_1	TimeSrs0000_TimePoint_1	TimeSrs0002_TimePoint_1	TimeSrs024025_TimePoint_1	TimeSrs0010_TimePoint_1	TimeSrs0008_TimePoint_1	TimeSrs02324_TimePoint_1	TimeSrs025_TimePoint_1	TimeSrs02021_TimePoint_1	TimeSrs022_TimePoint_1	TimeSrs0004_TimePoint_3	TimeSrs0006_TimePoint_3	TimeSrs0000_TimePoint_3	TimeSrs0002_TimePoint_3	TimeSrs024025_TimePoint_3	TimeSrs0010_TimePoint_3	TimeSrs0008_TimePoint_3	TimeSrs02324_TimePoint_3	TimeSrs025_TimePoint_3	TimeSrs02021_TimePoint_3	TimeSrs022_TimePoint_3	TimeSrs0004_TimePoint_6	TimeSrs0006_TimePoint_6	TimeSrs0000_TimePoint_6	TimeSrs0002_TimePoint_6	TimeSrs024025_TimePoint_6	TimeSrs0010_TimePoint_6	TimeSrs0008_TimePoint_6	TimeSrs02324_TimePoint_6	TimeSrs025_TimePoint_6	TimeSrs02021_TimePoint_6	TimeSrs022_TimePoint_6		distance	TimeSrs0004_TimePoint_1	TimeSrs0011_TimePoint_1	TimeSrs0002_TimePoint_1	TimeSrs0012_TimePoint_1	TimeSrs0016_TimePoint_1	TimeSrs0018_TimePoint_1	TimeSrs0015_TimePoint_1	TimeSrs006_TimePoint_1	TimeSrs004_TimePoint_1	TimeSrs010_TimePoint_1	TimeSrs013_TimePoint_1	TimeSrs001_TimePoint_1	TimeSrs000_TimePoint_1
	0	0.0754318	0.0879446	0.298121	0.0921217	0.128388	0.0703158	0.084756	0.175764	0.094696	0.116331	0.0914432	0.0339648	0.0753014	0.0294908	0.0414403	0.0700841	0.0481209	0.0646723	0.0732264	0.0326427	0.0696314	0.09386	0.0421636	0.0358782	0.0200967	0.0442906	0.0429962	0.0192512	0.0460694	0.127652	0.0317613	0.0430693	0.0506244		0	0.0991156	0.0268385	0.108838	0.0519094	0.0176941	0.12705	0.0134715	0.010375	0.0512974	0.196142	0.0496167	0.150465	0.189
	16.6667	0.0861973	0.102285	0.207581	0.107512	0.111975	0.0809205	0.188949	0.207094	0.157094	0.179338	0.188716	0.0452034	0.0764721	0.0439163	0.0524427	0.0880788	0.0659245	0.0663669	0.121275	0.0558785	0.116851	0.11468	0.0576689	0.040475	0.0241016	0.0517667	0.0722266	0.0200447	0.0471138	0.131474	0.0497723	0.102361	0.059469		16.6667	0.137653	0.100182	0.122921	0.115386	0.050858	0.144366	0.0295395	0.0193229	0.117579	0.215511	0.0436086	0.201815	0.211764
	33.3333	0.0993792	0.109306	0.209746	0.108999	0.0983863	0.0866364	0.219772	0.264183	0.22217	0.256937	0.304902	0.0559964	0.0696242	0.0500841	0.051615	0.0987989	0.0662879	0.0579506	0.175911	0.0997738	0.167616	0.125951	0.066065	0.0426556	0.0250516	0.0495754	0.068675	0.0164355	0.0442436	0.136118	0.0631916	0.110413	0.0537677		33.3333	0.164913	0.141523	0.167102	0.153956	0.0641212	0.168437	0.0370681	0.0184149	0.143774	0.263422	0.0381553	0.221558	0.243619
	50	0.112595	0.105237	0.216291	0.108533	0.0734113	0.0807581	0.224845	0.307282	0.259939	0.314942	0.382442	0.0576884	0.060229	0.05158	0.0526256	0.0879334	0.0597817	0.0466054	0.219997	0.166579	0.213352	0.113047	0.0592029	0.041856	0.0211853	0.0440468	0.0675412	0.0146305	0.0373704	0.127767	0.0583209	0.0984755	0.0463656		50	0.167154	0.143849	0.185197	0.229941	0.0454119	0.236652	0.0307494	0.0197498	0.147229	0.293761	0.0301467	0.198397	0.261939
	66.6667	0.122968	0.0990265	0.199008	0.112779	0.0716829	0.0752834	0.218851	0.335375	0.287163	0.337403	0.414068	0.0526356	0.0578651	0.0502923	0.0504326	0.0837633	0.0539835	0.035922	0.228736	0.18525	0.23615	0.0942086	0.052251	0.0436741	0.018342	0.0428322	0.0634823	0.0132155	0.0316429	0.117259	0.0389534	0.077449	0.0414945		66.6667	0.149871	0.123772	0.184506	0.299599	0.0357078	0.288733	0.0267555	0.017972	0.127034	0.289183	0.0246925	0.129279	0.257543
	83.3333	0.12833	0.0916668	0.174126	0.11752	0.071533	0.0693431	0.2122	0.339985	0.28266	0.311938	0.42879	0.0482211	0.0639287	0.0466269	0.0467045	0.0780354	0.0472113	0.0295113	0.214468	0.17124	0.229215	0.0742716	0.0477351	0.0485616	0.0193657	0.040995	0.0592679	0.0115365	0.0284119	0.104231	0.0267027	0.0623313	0.0377431		83.3333	0.130045	0.109425	0.158037	0.345028	0.0378477	0.324331	0.0197939	0.0153144	0.0949131	0.254173	0.0207952	0.0866684	0.231076
	100	0.135097	0.0840036	0.169502	0.114467	0.0850246	0.0550576	0.205077	0.345088	0.270583	0.258717	0.445911	0.0468575	0.0742323	0.040218	0.0457641	0.0670014	0.0336019	0.0267519	0.193127	0.15142	0.188437	0.0617321	0.043881	0.0530937	0.0203072	0.034306	0.0562763	0.00947846	0.0258838	0.0914104	0.0173405	0.0498972	0.0359694		100	0.128097	0.128598	0.0998472	0.267034	0.040775	0.326634	0.0170207	0.0155972	0.0642331	0.200626	0.0182817	0.0800271	0.179811
	116.667	0.143352	0.0841345	0.128229	0.103116	0.109784	0.0328686	0.198446	0.344493	0.255964	0.150528	0.45663	0.0450545	0.0837712	0.0320219	0.0472322	0.0554731	0.0174127	0.0259006	0.167356	0.127969	0.121811	0.0556177	0.0409795	0.0555499	0.0203874	0.0268398	0.0578999	0.00684739	0.0221973	0.0755395	0.0122953	0.0283115	0.034148		116.667	0.151564	0.113412	0.0591787	0.241387	0.0489105	0.32789	0.0160677	0.0134796	0.0363361	0.112034	0.0201508	0.103887	0.100549
	133.333	0.139774	0.0962753	0.0930156	0.0923343	0.130057	0.0147514	0.195404	0.325892	0.224802	0.0568599	0.492914	0.0397955	0.0866404	0.0186752	0.0455799	0.049993	0.00701055	0.0261929	0.13698	0.0955373	0.0728805	0.0453935	0.0378747	0.0587067	0.0141214	0.0230454	0.0626939	0.00480565	0.0194958	0.0588655	0.00549658	0.0218315	0.0301391		133.333	0.146998	0.129953	0.0591787	0.269803	0.0435001	0.349089	0.0110759	0.0083927	0.019778	0.0836351	0.0252573	0.150095	0.076312
4_G	Time	Samplename	filename	Area	Mean	X	Y	Perim.	Major	Minor	Angle
	0.333333	Control	01022024_Pos014_Control	5619.21	117.354	113.706	103.865	398.599	149.381	47.895	31.249
	0.666667	Control	01022024_Pos014_Control	4263.79	116.919	121.067	102.461	332.513	126.806	42.812	29.44
	1	Control	01022024_Pos014_Control	3630.39	116.916	123.616	105.656	279.601	118.962	38.856	31.241
	1.33333	Control	01022024_Pos014_Control	2588.08	116.789	122.323	107.915	260.784	104.19	31.627	30.495
	1.66667	Control	01022024_Pos014_Control	2318.01	116.767	122.639	106.414	250.934	100.755	29.293	31.754
	2	Control	01022024_Pos014_Control	2014.26	116.8	119.516	107.35	225.891	93.383	27.464	32.804
	2.33333	Control	01022024_Pos014_Control	1778.3	116.766	119.041	106.617	213.744	89.045	25.427	31.402
	2.66667	Control	01022024_Pos014_Control	1696.33	116.736	118.588	106.583	207.035	86.45	24.984	30.983
	3	Control	01022024_Pos014_Control	1550.18	116.522	119.47	105.131	201.726	84.394	23.387	29.695
	3.33333	Control	01022024_Pos014_Control	1263.99	116.12	121.713	102.244	171.674	73.299	21.956	25.08
	3.66667	Control	01022024_Pos014_Control	1288.59	116.141	122.752	100.793	164.19	70.004	23.437	27.909
	4	Control	01022024_Pos014_Control	1225.35	116.071	122.194	100.719	159.729	67.712	23.041	28.621
	4.33333	Control	01022024_Pos014_Control	1128.63	115.991	121.088	100.559	155.023	66.555	21.591	29.858
	4.66667	Control	01022024_Pos014_Control	885.171	115.881	121.607	100.531	140.961	62.132	18.139	25.607
	5	Control	01022024_Pos014_Control	600.496	115.744	120.884	101.173	124.504	56.856	13.448	27.946
	0.333333	Control	01022024_Pos018_Control	8103.65	119.548	120.008	108.553	466.241	147.541	69.932	32.025
	0.666667	Control	01022024_Pos018_Control	7447.48	119.652	117.493	112.507	398.317	135.781	69.836	32.214
	1	Control	01022024_Pos018_Control	6282.17	119.632	119.271	113.648	354.989	127.033	62.966	32.431
	1.33333	Control	01022024_Pos018_Control	4513.41	119.535	120.268	112.933	314.607	114.052	50.387	31.133
	1.66667	Control	01022024_Pos018_Control	3711.26	119.585	120.412	112.341	294.122	107.856	43.812	31.194
	2	Control	01022024_Pos018_Control	3474.03	119.681	121.386	110.86	294.432	104.947	42.148	30.207
	2.33333	Control	01022024_Pos018_Control	2762.53	119.911	120.899	110.394	259.435	93.05	37.801	29.731
	2.66667	Control	01022024_Pos018_Control	2443.26	120.188	121.762	110.39	246.873	87.619	35.504	32.344
	3	Control	01022024_Pos018_Control	2078.6	120.488	121.105	109.338	221.555	79.986	33.088	31.523
	3.33333	Control	01022024_Pos018_Control	1770.76	120.799	120.216	110.5	204.659	75.99	29.67	31.443
	3.66667	Control	01022024_Pos018_Control	1448.64	121.3	120.985	110.869	178.851	68.163	27.06	32.718
	4	Control	01022024_Pos018_Control	1121.74	121.532	121.771	110.358	156.431	60.092	23.768	34.14
	4.33333	Control	01022024_Pos018_Control	770.055	122.287	123.656	109.539	134.054	52.348	18.73	35.328
	4.66667	Control	01022024_Pos018_Control	577.198	119.909	124.72	108.113	119.523	47.588	15.443	36.515
	5	Control	01022024_Pos018_Control	395.04	118.774	123.14	108.515	104.347	41.482	12.125	38.384
	0.333333	Control	01022024_Pos020_Control	2967.99	113.858	108.795	114.322	275.986	126.664	29.835	27.821
	0.666667	Control	01022024_Pos020_Control	3388.86	114.216	106.152	116.611	276.166	126.993	33.977	28.333
	1	Control	01022024_Pos020_Control	3227.57	114.729	106.333	120.533	253.341	114.373	35.931	28.722
	1.33333	Control	01022024_Pos020_Control	2908.41	114.808	105.279	121.634	239.188	106.969	34.619	26.74
	1.66667	Control	01022024_Pos020_Control	2760.99	114.822	103.871	122.365	230.752	100.885	34.846	26.774
	2	Control	01022024_Pos020_Control	2578.41	115.053	102.667	124.638	225.746	99.075	33.136	24.291
	2.33333	Control	01022024_Pos020_Control	2556.16	115.386	102.382	126.827	216.325	92.834	35.059	21.905
	2.66667	Control	01022024_Pos020_Control	2229.61	115.42	100.113	128.611	212.609	82.544	34.392	22.105
	3	Control	01022024_Pos020_Control	2070.29	115.44	98.123	129.51	189.692	76.524	34.446	20.59
	3.33333	Control	01022024_Pos020_Control	1610.6	115.483	98.944	129.441	171.763	72.622	28.238	23.682
	3.66667	Control	01022024_Pos020_Control	1427	115.647	98.975	129.752	158.918	64.615	28.119	22.526
	4	Control	01022024_Pos020_Control	1217.6	115.575	98.384	129.545	143.437	58.221	26.628	19.84
	4.33333	Control	01022024_Pos020_Control	1066.13	115.535	99.163	128.939	135.965	55.173	24.603	17.948
	4.66667	Control	01022024_Pos020_Control	1011.3	115.631	98.683	129.311	130.763	51.812	24.852	19.122
	5	Control	01022024_Pos020_Control	527.647	117.044	102.655	131.684	96.328	41.035	16.372	17.824
	0.333333	Control	01022024_Pos023_Control	8005.57	118.275	126.145	107.105	453.564	179.985	56.633	10.593
	0.666667	Control	01022024_Pos023_Control	5986.69	118.797	124.974	109.2	370.514	152.826	49.877	11.423
	1	Control	01022024_Pos023_Control	4421.81	118.948	124.639	109.219	317.433	133.583	42.146	14.492
	1.33333	Control	01022024_Pos023_Control	3853.06	119.192	123.956	111.031	295.007	122.758	39.964	14.324
	1.66667	Control	01022024_Pos023_Control	3335.15	118.522	123.442	113.09	265.928	113.375	37.455	16.305
	2	Control	01022024_Pos023_Control	2837.05	117.248	123.862	114.87	253.136	106.653	33.869	16.673
	2.33333	Control	01022024_Pos023_Control	2110.4	117.033	126.793	117.201	228.46	96.732	27.778	18.342
	2.66667	Control	01022024_Pos023_Control	1463.51	117.622	131.987	117.932	205.699	84.366	22.087	18.28
	3	Control	01022024_Pos023_Control	937.421	118.78	131.589	120.774	178.663	74.754	15.966	20.823
	3.33333	Control	01022024_Pos023_Control	736.681	119.585	132.294	121.553	163.698	68.085	13.777	20.947
	3.66667	Control	01022024_Pos023_Control	548.774	120.727	134.009	121.823	150.585	58.931	11.857	21.229
	4	Control	01022024_Pos023_Control	380.716	121.488	133.79	122.586	129.474	49.729	9.748	21.711
	4.33333	Control	01022024_Pos023_Control	283.056	121.873	133.267	123.064	116.912	42.539	8.472	23.163
	4.66667	Control	01022024_Pos023_Control	188.892	122.135	132.022	123.831	106.148	36.247	6.635	24.545
	5	Control	01022024_Pos023_Control	180.809	122.719	130.9	124.931	96.433	42.958	5.359	25.394
	0.333333	K4K8 MO	15022024_Pos001_K4K8 MO	4512.71	115.781	79.179	111.272	317.968	96.571	59.497	48.047
	0.666667	K4K8 MO	15022024_Pos001_K4K8 MO	3505.21	115.2	76.769	108.056	278.629	86.332	51.696	45.591
	1	K4K8 MO	15022024_Pos001_K4K8 MO	2634.4	114.872	75.272	106.264	244.481	73.734	45.491	44.768
	1.33333	K4K8 MO	15022024_Pos001_K4K8 MO	1695.24	114.458	74.197	108.454	184.499	59.616	36.206	52.661
	1.66667	K4K8 MO	15022024_Pos001_K4K8 MO	1459.87	114.366	73.397	108.962	172.76	55.12	33.722	52.262
	2	K4K8 MO	15022024_Pos001_K4K8 MO	1260.89	114.163	73.832	109.01	161.04	50.78	31.615	55.258
	2.33333	K4K8 MO	15022024_Pos001_K4K8 MO	978.89	113.868	73.772	109.639	142.162	47.493	26.243	56.617
	2.66667	K4K8 MO	15022024_Pos001_K4K8 MO	851.491	113.806	73.441	110.194	127.118	42.351	25.599	56.468
	3	K4K8 MO	15022024_Pos001_K4K8 MO	760.659	113.706	72.612	110.201	113.231	40.931	23.662	53.772
	3.33333	K4K8 MO	15022024_Pos001_K4K8 MO	629.248	113.647	72.983	110.441	105.712	38.556	20.78	58.018
	3.66667	K4K8 MO	15022024_Pos001_K4K8 MO	487.808	113.568	73.796	109.518	93.399	33.5	18.54	63.071
	4	K4K8 MO	15022024_Pos001_K4K8 MO	380.54	113.531	73.626	109.862	80.447	28.507	16.997	65.827
	4.33333	K4K8 MO	15022024_Pos001_K4K8 MO	310.753	113.474	74.633	109.382	72.833	26.543	14.906	74.556
	4.66667	K4K8 MO	15022024_Pos001_K4K8 MO	268.592	113.483	74.315	110.088	67.787	25.173	13.585	71.4
	5	K4K8 MO	15022024_Pos001_K4K8 MO	207.004	113.413	75.115	109.681	59.64	21.599	12.203	74.239
	0.333333	K4K8 MO	15022024_Pos003_K4K8 MO	4805.34	119.649	101.854	140.738	337.785	115.35	53.042	177.475
	0.666667	K4K8 MO	15022024_Pos003_K4K8 MO	3737.62	120.694	98.038	138.779	284.148	101.789	46.752	175.208
	1	K4K8 MO	15022024_Pos003_K4K8 MO	2872.93	122.061	95.918	136.525	248.136	87.555	41.779	176.934
	1.33333	K4K8 MO	15022024_Pos003_K4K8 MO	2398.61	123.214	96.592	134.66	217.346	81.265	37.581	176.232
	1.66667	K4K8 MO	15022024_Pos003_K4K8 MO	1381.53	127.848	90.766	133.599	163.679	65.413	26.891	177.416
	2	K4K8 MO	15022024_Pos003_K4K8 MO	1060.33	131.145	90.842	133.652	139.895	57.864	23.331	179.207
	2.33333	K4K8 MO	15022024_Pos003_K4K8 MO	885.241	133.808	91.771	133.668	131.188	53.93	20.9	0.209
	2.66667	K4K8 MO	15022024_Pos003_K4K8 MO	724.128	136.77	91.988	133.206	116.298	48.419	19.042	179.949
	3	K4K8 MO	15022024_Pos003_K4K8 MO	531.94	140.041	92.025	133.04	101.045	42.61	15.895	0.882
	3.33333	K4K8 MO	15022024_Pos003_K4K8 MO	446.773	143.025	92.944	133.12	91.004	37.5	15.169	3.768
	3.66667	K4K8 MO	15022024_Pos003_K4K8 MO	390.078	143.809	93.362	132.634	82.989	34.507	14.393	4.622
	4	K4K8 MO	15022024_Pos003_K4K8 MO	281.543	141.577	93.71	133.128	70.02	29.678	12.079	3.237
	4.33333	K4K8 MO	15022024_Pos003_K4K8 MO	251.699	138.317	93.617	133.177	63.619	26.217	12.224	5.746
	4.66667	K4K8 MO	15022024_Pos003_K4K8 MO	229.493	136.278	93.735	132.777	61.69	25.391	11.508	5.135
	5	K4K8 MO	15022024_Pos003_K4K8 MO	183.179	129.964	93.85	132.92	57.374	23.352	9.988	3.389
	0.333333	K4K8 MO	15022024_Pos004_K4K8 MO	7974	112.774	109.747	138.557	399.778	153.78	66.022	9.323
	0.666667	K4K8 MO	15022024_Pos004_K4K8 MO	7069.22	112.721	110.067	139.985	365.918	143.141	62.881	10.147
	1	K4K8 MO	15022024_Pos004_K4K8 MO	5857.09	112.684	110.328	140.426	330.464	131.885	56.545	9.4
	1.33333	K4K8 MO	15022024_Pos004_K4K8 MO	4579.73	112.659	110.076	140.967	297.811	121.772	47.885	9.126
	1.66667	K4K8 MO	15022024_Pos004_K4K8 MO	3698.31	112.689	110.68	140.854	279.293	114.885	40.987	8.826
	2	K4K8 MO	15022024_Pos004_K4K8 MO	2873.93	112.748	110.306	140.677	260.481	108.237	33.807	7.831
	2.33333	K4K8 MO	15022024_Pos004_K4K8 MO	2276.77	112.812	110.495	140.73	237.373	100.375	28.88	8.095
	2.66667	K4K8 MO	15022024_Pos004_K4K8 MO	1871.13	112.911	109.603	140.837	210.337	90.437	26.343	7.42
	3	K4K8 MO	15022024_Pos004_K4K8 MO	1631.25	113.019	110.186	140.423	190.413	81.649	25.438	7.419
	3.33333	K4K8 MO	15022024_Pos004_K4K8 MO	1334.17	113.197	110.296	140.836	169.918	74.29	22.866	8.423
	3.66667	K4K8 MO	15022024_Pos004_K4K8 MO	1136.79	113.275	111.424	141.081	155.082	68.539	21.118	9.208
	4	K4K8 MO	15022024_Pos004_K4K8 MO	936.869	113.401	110.824	141.724	143.813	63.267	18.854	8.591
	4.33333	K4K8 MO	15022024_Pos004_K4K8 MO	807.019	113.535	110.711	141.828	132.559	59.007	17.414	9.555
	4.66667	K4K8 MO	15022024_Pos004_K4K8 MO	674.131	113.689	110.428	142.267	123.453	54.06	15.877	9.611
	5	K4K8 MO	15022024_Pos004_K4K8 MO	644.581	113.724	110.531	142.368	122.79	53.43	15.36	10.31
	0.333333	K4K8 MO	15022024_Pos006_K4K8 MO	3650.73	120.536	107.996	119.604	313.241	129.911	35.78	35.977
	0.666667	K4K8 MO	15022024_Pos006_K4K8 MO	2545.29	121.681	108.641	116.209	269.499	119.531	27.112	36.557
	1	K4K8 MO	15022024_Pos006_K4K8 MO	1307.38	123.82	111.089	111.564	236.936	95.577	17.416	37.816
	1.33333	K4K8 MO	15022024_Pos006_K4K8 MO	1203.88	124.305	109.976	112.457	225.718	91.973	16.666	38.056
	1.66667	K4K8 MO	15022024_Pos006_K4K8 MO	995.008	124.826	111.183	111.948	217.217	85.827	14.761	37.544
	2	K4K8 MO	15022024_Pos006_K4K8 MO	882.848	125.317	112.879	110.617	207.947	79.448	14.149	36.747
	2.33333	K4K8 MO	15022024_Pos006_K4K8 MO	771.92	124.566	114.166	109.631	205.374	72.678	13.523	36.473
	2.66667	K4K8 MO	15022024_Pos006_K4K8 MO	728.281	124.845	113.839	110.242	201.558	72.665	12.761	35.647
	3	K4K8 MO	15022024_Pos006_K4K8 MO	595.217	124.625	115.835	108.677	193.788	63.659	11.905	36.6
	3.33333	K4K8 MO	15022024_Pos006_K4K8 MO	555.59	125.602	115.698	108.606	185.631	62.997	11.229	37.569
	3.66667	K4K8 MO	15022024_Pos006_K4K8 MO	451.63	125.043	119.519	105.968	150.961	46.743	12.302	42.016
	4	K4K8 MO	15022024_Pos006_K4K8 MO	441.178	125.184	117.8	107.033	145.998	48.073	11.685	41.71
	4.33333	K4K8 MO	15022024_Pos006_K4K8 MO	398.489	125.415	116.646	108.111	141.323	46.391	10.937	41.649
	4.66667	K4K8 MO	15022024_Pos006_K4K8 MO	367.625	125.117	115.539	108.802	137.74	45.638	10.256	40.631
	5	K4K8 MO	15022024_Pos006_K4K8 MO	315.891	123.725	115.794	108.902	122.262	40.543	9.92	41.372
	0.333333	K4K8 MO	15022024_Pos010_K4K8 MO	5392.67	118.186	89.195	140.589	377.974	140.95	48.714	0.871
	0.666667	K4K8 MO	15022024_Pos010_K4K8 MO	3900.06	118.895	88.958	135.897	332.242	123.948	40.063	178.391
	1	K4K8 MO	15022024_Pos010_K4K8 MO	2492.61	122.017	89.792	131.08	274.107	106.564	29.782	178.279
	1.33333	K4K8 MO	15022024_Pos010_K4K8 MO	2044.3	123.993	89.067	129.217	251.702	97.594	26.67	178.174
	1.66667	K4K8 MO	15022024_Pos010_K4K8 MO	1933.46	124.754	89.743	128.161	244.876	95.596	25.752	177.788
	2	K4K8 MO	15022024_Pos010_K4K8 MO	1749.37	125.497	89.587	127.665	237.568	93.297	23.874	178.073
	2.33333	K4K8 MO	15022024_Pos010_K4K8 MO	1588.79	126.322	89.582	127.334	229.287	88.978	22.735	178.655
	2.66667	K4K8 MO	15022024_Pos010_K4K8 MO	1367.57	127.365	88.415	126.931	220.631	86.128	20.217	179.014
	3	K4K8 MO	15022024_Pos010_K4K8 MO	1275.41	128.062	85.921	126.594	213.156	81.86	19.838	179.389
	3.33333	K4K8 MO	15022024_Pos010_K4K8 MO	1070.29	129.853	87.084	126.144	201.053	76.325	17.854	179.569
	3.66667	K4K8 MO	15022024_Pos010_K4K8 MO	932.33	131.387	87.574	125.883	189.293	72.091	16.466	179.956
	4	K4K8 MO	15022024_Pos010_K4K8 MO	760.623	133.255	88.92	125.734	175.034	65.568	14.77	0.675
	4.33333	K4K8 MO	15022024_Pos010_K4K8 MO	563.027	137.031	88.381	125.019	162.831	56.536	12.68	0.848
	4.66667	K4K8 MO	15022024_Pos010_K4K8 MO	545.091	136.009	91.219	124.304	153.115	58.547	11.854	2.073
	5	K4K8 MO	15022024_Pos010_K4K8 MO	467.068	136.1	91.142	123.819	134.898	53.271	11.163	0.055
	0.333333	K4K8 MO	15022024_Pos013_K4K8 MO	5454.4	119.192	98.91	137.972	310.464	124.408	55.822	177.583
	0.666667	K4K8 MO	15022024_Pos013_K4K8 MO	4495.43	119.77	98.873	138.778	300.973	110.776	51.67	3.353
	1	K4K8 MO	15022024_Pos013_K4K8 MO	3302.5	121.038	94.861	136.45	257.815	98.619	42.637	0.462
	1.33333	K4K8 MO	15022024_Pos013_K4K8 MO	2694.08	122.171	95.39	135.909	230.804	88.178	38.901	178.696
	1.66667	K4K8 MO	15022024_Pos013_K4K8 MO	2257.38	123.334	96.421	135.661	205.328	80.896	35.529	176.083
	2	K4K8 MO	15022024_Pos013_K4K8 MO	1481.13	126.764	93.182	134.629	167.199	67.415	27.973	175.028
	2.33333	K4K8 MO	15022024_Pos013_K4K8 MO	1203.84	128.968	92.394	133.518	150.075	62.123	24.673	177.012
	2.66667	K4K8 MO	15022024_Pos013_K4K8 MO	1006.48	131.274	92.112	133.772	134.998	54.964	23.315	179.94
	3	K4K8 MO	15022024_Pos013_K4K8 MO	862.366	133.545	92.346	133.413	126.354	51.277	21.413	179.526
	3.33333	K4K8 MO	15022024_Pos013_K4K8 MO	762.805	135.578	92.629	133.219	114.576	46.366	20.947	178.722
	3.66667	K4K8 MO	15022024_Pos013_K4K8 MO	636.78	138.356	93.124	133.267	103.771	41.987	19.31	1.5
	4	K4K8 MO	15022024_Pos013_K4K8 MO	557.385	140.239	92.498	133.239	97.536	39.031	18.183	178.743
	4.33333	K4K8 MO	15022024_Pos013_K4K8 MO	504.842	141.049	93.273	132.842	91.334	36.646	17.54	179.175
	4.66667	K4K8 MO	15022024_Pos013_K4K8 MO	484.148	141.64	93.992	132.873	87.628	34.725	17.752	179.61
	5	K4K8 MO	15022024_Pos013_K4K8 MO	465.954	142.002	94.266	133.088	87.563	34.451	17.221	0.394
	0.333333	K4K8 MO	15022024_Pos015_K4K8 MO	7751.86	112.78	108.107	139.371	403.127	153.698	64.217	10.03
	0.666667	K4K8 MO	15022024_Pos015_K4K8 MO	7107.69	112.728	108.786	140.212	368.885	143.121	63.232	10.15
	1	K4K8 MO	15022024_Pos015_K4K8 MO	5734.64	112.68	108.884	140.059	328.683	130.412	55.988	8.689
	1.33333	K4K8 MO	15022024_Pos015_K4K8 MO	4567.33	112.671	110.42	140.727	297.986	122.851	47.336	8.906
	1.66667	K4K8 MO	15022024_Pos015_K4K8 MO	3552.58	112.687	109.767	140.739	274.404	111.397	40.605	7.287
	2	K4K8 MO	15022024_Pos015_K4K8 MO	2695.28	112.769	109.027	141.054	257.607	107.42	31.947	8.505
	2.33333	K4K8 MO	15022024_Pos015_K4K8 MO	2172.42	112.818	109.293	141.053	231.785	100.41	27.547	7.218
	2.66667	K4K8 MO	15022024_Pos015_K4K8 MO	1908.97	112.904	110.392	140.889	214.495	91.184	26.656	7.195
	3	K4K8 MO	15022024_Pos015_K4K8 MO	1637.38	113.013	109.612	140.998	188.315	80.662	25.846	5.632
	3.33333	K4K8 MO	15022024_Pos015_K4K8 MO	1146.55	113.216	108.907	141.408	158.574	70.034	20.845	5.561
	3.66667	K4K8 MO	15022024_Pos015_K4K8 MO	984.345	113.365	109.856	141.691	143.058	63.453	19.752	5.607
	4	K4K8 MO	15022024_Pos015_K4K8 MO	831.361	113.489	110.483	142.149	135.164	60.787	17.414	6.869
	4.33333	K4K8 MO	15022024_Pos015_K4K8 MO	650.435	113.676	110.969	142.293	122.507	54.705	15.139	5.379
	4.66667	K4K8 MO	15022024_Pos015_K4K8 MO	532.926	113.687	111.17	141.665	116.637	53.026	12.796	5.54
	5	K4K8 MO	15022024_Pos015_K4K8 MO	462.399	113.656	111.879	141.484	107.076	48.752	12.076	4.012
	0.333333	Control	27022023_Pos001_Control	3477.69	281.248	124.246	133.589	263.527	93.691	47.261	25.736
	0.666667	Control	27022023_Pos001_Control	1854.1	295.217	124.902	132.019	207.082	72.913	32.377	28.445
	1	Control	27022023_Pos001_Control	1137.4	298.258	124.158	128.96	173.048	59.996	24.138	26.448
	1.33333	Control	27022023_Pos001_Control	947.286	294.4	125.835	126.191	148.246	55.359	21.787	28.683
	1.66667	Control	27022023_Pos001_Control	756.224	294.498	124.86	127.604	126.741	47.01	20.482	22.56
	2	Control	27022023_Pos001_Control	764.811	294.541	125.67	126.993	132.567	46.797	20.809	25.874
	2.33333	Control	27022023_Pos001_Control	709.805	293.816	125.724	127.411	134.194	43.952	20.562	26.685
	2.66667	Control	27022023_Pos001_Control	583.322	295.803	125.079	128.143	111.89	41.558	17.872	26.367
	3	Control	27022023_Pos001_Control	520.186	296.264	124.325	127.843	108.551	39.85	16.621	26.657
	3.33333	Control	27022023_Pos001_Control	445.999	297.645	124.765	127.436	97.072	37.904	14.982	26.664
	3.66667	Control	27022023_Pos001_Control	362.522	302.72	124.194	127.895	91.994	35.462	13.016	25.392
	4	Control	27022023_Pos001_Control	282.458	286.342	125.031	127.112	89.012	34.742	10.352	26.758
	4.33333	Control	27022023_Pos001_Control	273.061	287.159	124.565	127.275	88.045	33.926	10.248	27.692
	4.66667	Control	27022023_Pos001_Control	241.318	261.757	124.356	127.137	84.82	33.238	9.244	26.244
	5	Control	27022023_Pos001_Control	236.989	250.739	123.354	126.962	82.624	35.304	8.547	23.922
	0.333333	Control	27022023_Pos002_Control	3945.23	227.267	105.438	137.987	309.505	128.286	39.156	31.519
	0.666667	Control	27022023_Pos002_Control	2440.27	235.73	103.982	138.724	241.541	105.56	29.434	31.301
	1	Control	27022023_Pos002_Control	1867.79	241.862	103.68	139.698	214.936	94.136	25.263	32.048
	1.33333	Control	27022023_Pos002_Control	1748.24	243.402	103.73	139.769	207.027	90.583	24.573	32.414
	1.66667	Control	27022023_Pos002_Control	1433.69	248.897	104.982	138.973	195.424	83.963	21.741	31.672
	2	Control	27022023_Pos002_Control	1179.63	254.243	103.578	139.634	173.165	78.418	19.153	32.236
	2.33333	Control	27022023_Pos002_Control	885.593	265.087	101.9	140.315	147.278	68.97	16.349	30.636
	2.66667	Control	27022023_Pos002_Control	740.106	274.119	101.905	140.107	132.205	60.111	15.676	31.031
	3	Control	27022023_Pos002_Control	588.425	282.121	100.696	140.857	120.465	54.88	13.652	30.312
	3.33333	Control	27022023_Pos002_Control	221.539	270.22	101.177	139.86	94.879	44.083	6.399	29.386
	3.66667	Control	27022023_Pos002_Control	169.735	273.427	103.133	139.306	95.236	38.639	5.593	30.431
	4	Control	27022023_Pos002_Control	102.482	281.823	102.372	140.102	89.178	38.535	3.386	28.543
	4.33333	Control	27022023_Pos002_Control	94.247	286.711	102.94	139.931	88.604	38.761	3.096	28.921
	4.66667	Control	27022023_Pos002_Control	65.916	264.267	98.605	142.383	79.281	34.602	2.425	28.212
	5	Control	27022023_Pos002_Control	54.162	248.853	95.92	142.952	78.521	36.411	1.894	29.365
	0.333333	Control	27022023_Pos004_Control	3871.53	303.932	109.019	129.381	362.479	107.596	45.814	36.856
	0.666667	Control	27022023_Pos004_Control	2730.61	312.359	108.608	130.107	308.836	95.408	36.441	38.842
	1	Control	27022023_Pos004_Control	2116.64	322.48	108.588	130.242	273.996	83.537	32.261	34.949
	1.33333	Control	27022023_Pos004_Control	1962.39	323.803	109.657	131.059	257.941	82.487	30.291	33.597
	1.66667	Control	27022023_Pos004_Control	1624.12	323.162	111.342	130.361	227.274	80.61	25.653	33.797
	2	Control	27022023_Pos004_Control	1315.23	329.987	112.041	130.872	208.642	74.335	22.528	34.103
	2.33333	Control	27022023_Pos004_Control	1120.15	338.373	112.836	131.816	189.156	68.477	20.828	36.155
	2.66667	Control	27022023_Pos004_Control	793.74	353.728	112.287	131.901	164.593	60.325	16.753	37.371
	3	Control	27022023_Pos004_Control	562.488	380.021	111.355	133.025	148.107	52.053	13.759	36.554
	3.33333	Control	27022023_Pos004_Control	510.402	387.192	113.281	132.188	141.854	50.603	12.843	39.029
	3.66667	Control	27022023_Pos004_Control	318.531	370.526	111.773	133.001	117.666	42.448	9.555	36.983
	4	Control	27022023_Pos004_Control	292.312	358.653	110.956	133.23	119.246	40.187	9.261	38.045
	4.33333	Control	27022023_Pos004_Control	246.104	333.204	110.167	134.417	109.531	37.332	8.394	37.619
	4.66667	Control	27022023_Pos004_Control	219.392	313.69	110.318	134.028	100.92	36.623	7.627	35.924
	5	Control	27022023_Pos004_Control	177.407	289.022	109.252	134.892	98.221	32.991	6.847	37.521
	0.333333	Control	27022023_Pos006_Control	3471.81	195.756	112.472	135.05	330.162	104.751	42.199	32.181
	0.666667	Control	27022023_Pos006_Control	2219.54	186.349	115.339	132.024	256.956	78.92	35.809	33.576
	1	Control	27022023_Pos006_Control	1460.54	183.507	116.329	130.539	207.149	66.808	27.835	35.597
	1.33333	Control	27022023_Pos006_Control	980.051	181.808	115.665	131.008	170.464	55.544	22.466	36.464
	1.66667	Control	27022023_Pos006_Control	608.485	176.084	113.611	131.594	135.247	43.575	17.78	33.773
	2	Control	27022023_Pos006_Control	446.351	176.732	112.077	133.174	115.611	37.61	15.11	34.35
	2.33333	Control	27022023_Pos006_Control	380.646	176.462	111.165	133.575	97.212	34.668	13.98	33.889
	2.66667	Control	27022023_Pos006_Control	313.428	174.886	110.106	133.281	80.909	30.862	12.931	29.365
	3	Control	27022023_Pos006_Control	257.999	172.783	109.419	132.973	73.497	27.159	12.095	26.879
	3.33333	Control	27022023_Pos006_Control	241.388	172.964	109.003	133.081	68.207	26.084	11.783	26.758
	3.66667	Control	27022023_Pos006_Control	212.459	171.329	108.736	132.904	63.694	23.798	11.367	26.026
	4	Control	27022023_Pos006_Control	166.216	168.933	108.967	131.929	63.258	21.768	9.722	23.145
	4.33333	Control	27022023_Pos006_Control	131.727	168.026	108.909	131.745	52.956	18.495	9.069	20.391
	4.66667	Control	27022023_Pos006_Control	116.911	167.927	109.219	131.352	52.908	17.317	8.596	18.022
	5	Control	27022023_Pos006_Control	96.182	167.788	109.001	130.956	45.051	16.447	7.446	15.913
	0.333333	Control	27022023_Pos008_Control	5110.85	289.972	104.88	131.386	340.272	102.252	63.64	48.306
	0.666667	Control	27022023_Pos008_Control	3502.82	295.104	108.2	133.305	261.849	88.487	50.402	46.265
	1	Control	27022023_Pos008_Control	2446.86	302.441	109.66	135.057	213.948	72.605	42.91	48.113
	1.33333	Control	27022023_Pos008_Control	1650.72	318.484	111.242	135.044	179.422	59.608	35.26	52.577
	1.66667	Control	27022023_Pos008_Control	1250.68	334.653	111.76	134.799	154.478	52.304	30.445	52.391
	2	Control	27022023_Pos008_Control	979.945	348.026	112.71	133.778	135.376	45.908	27.178	56.006
	2.33333	Control	27022023_Pos008_Control	866.026	352.021	113.283	132.822	128.028	43.786	25.183	56.281
	2.66667	Control	27022023_Pos008_Control	657.473	374.541	114.014	133.077	115.011	38.621	21.675	54.173
	3	Control	27022023_Pos008_Control	522.931	398.483	115.338	132.642	105.506	33.896	19.643	56.296
	3.33333	Control	27022023_Pos008_Control	447.442	409.955	116.531	131.46	99.989	30.47	18.697	56.213
	3.66667	Control	27022023_Pos008_Control	328.772	421.457	116.44	132.026	80.551	27.311	15.328	54.577
	4	Control	27022023_Pos008_Control	271.97	410.692	116.77	132.048	73.239	24.169	14.327	58.907
	4.33333	Control	27022023_Pos008_Control	254.374	397.66	117.419	132.345	68.716	23.341	13.876	59.091
	4.66667	Control	27022023_Pos008_Control	213.022	361.996	117.55	132.67	61.47	21.852	12.412	66.02
	5	Control	27022023_Pos008_Control	190.393	334.049	118.087	132.455	60.174	21.04	11.521	67.382
	0.333333	Control	27022023_Pos010_Control	8542.05	184.68	92.86	123.318	457.905	124.837	87.122	52.125
	0.666667	Control	27022023_Pos010_Control	5864.51	190.012	88.677	122.426	356.249	103.876	71.883	48.85
	1	Control	27022023_Pos010_Control	4318.02	196.015	86.952	123.624	308.988	88.336	62.238	52.811
	1.33333	Control	27022023_Pos010_Control	2753.91	207.449	85.226	122.351	248.759	66.388	52.817	61.8
	1.66667	Control	27022023_Pos010_Control	1999.45	221.107	85.824	124.312	206.785	59.849	42.537	64.22
	2	Control	27022023_Pos010_Control	1547.64	236.612	85.61	124.606	175.518	49.589	39.737	67.943
	2.33333	Control	27022023_Pos010_Control	1126.66	258.54	83.402	125.177	146.112	41.114	34.891	86.41
	2.66667	Control	27022023_Pos010_Control	776.531	283.944	82.75	125.654	128.172	35.449	27.891	83.356
	3	Control	27022023_Pos010_Control	520.714	301.727	82.624	126.671	97.315	29.737	22.295	75.25
	3.33333	Control	27022023_Pos010_Control	359.601	312.864	81.738	127.072	77.769	23.902	19.156	74.883
	3.66667	Control	27022023_Pos010_Control	278.587	318.531	80.682	128.191	71.29	21.984	16.135	80.657
	4	Control	27022023_Pos010_Control	185.044	306.226	80.807	128.473	58.832	18.909	12.46	72.401
	4.33333	Control	27022023_Pos010_Control	145.03	276.618	80.663	129.642	54.41	17.156	10.763	72.749
	4.66667	Control	27022023_Pos010_Control	104.804	231.577	80.37	130.608	47.56	15.174	8.794	77.196
	5	Control	27022023_Pos010_Control	92.733	217.758	80.287	131.31	45.237	14.227	8.299	74.012
	0.333333	Control	27022023_Pos014_Control	7980.69	212.556	100.033	102.072	438.066	143.055	71.031	33.864
	0.666667	Control	27022023_Pos014_Control	5464.82	216.813	100.996	105.688	355.2	123.345	56.411	35.78
	1	Control	27022023_Pos014_Control	4207.84	221.217	101.118	106.549	313.762	111.959	47.853	36.742
	1.33333	Control	27022023_Pos014_Control	3275.33	228.306	101.837	106.857	279.081	100.128	41.649	37.847
	1.66667	Control	27022023_Pos014_Control	2759.89	232.897	102.37	106.092	246.963	90.394	38.874	35.032
	2	Control	27022023_Pos014_Control	2516.43	236.782	102.18	106.529	232.291	85.44	37.5	36.384
	2.33333	Control	27022023_Pos014_Control	2131.63	241.579	100.142	109.117	217.566	81.907	33.136	36.467
	2.66667	Control	27022023_Pos014_Control	1856.78	245.427	99.041	109.485	201.203	74.486	31.739	36.445
	3	Control	27022023_Pos014_Control	1451.42	248.561	98.893	110.089	178.295	66.625	27.737	33.699
	3.33333	Control	27022023_Pos014_Control	1161.29	246.992	98.334	110.705	154.672	59.42	24.884	33.646
	3.66667	Control	27022023_Pos014_Control	1058.29	245.657	97.3	111.043	142.366	54.256	24.835	35.775
	4	Control	27022023_Pos014_Control	938.101	244.023	95.776	112.75	133.119	50.917	23.458	34.655
	4.33333	Control	27022023_Pos014_Control	848.746	232.754	95.86	112.376	120.818	44.914	24.061	36.177
	4.66667	Control	27022023_Pos014_Control	711.318	222.922	95.556	113.382	106.695	40.868	22.161	34.94
	5	Control	27022023_Pos014_Control	628.897	204.27	94.057	114.913	99.086	36.755	21.786	35.047
	0.333333	Control	27022023_Pos019_Control	6744.33	172.458	93.597	102.593	379.399	133.725	64.215	40.539
	0.666667	Control	27022023_Pos019_Control	4425.63	174.356	91.666	103.993	297.735	107.97	52.19	40.966
	1	Control	27022023_Pos019_Control	3719.76	175.555	91.423	102.926	279.675	98.415	48.124	40.289
	1.33333	Control	27022023_Pos019_Control	3082.26	176.933	93.014	103.236	256.703	92.812	42.284	42.267
	1.66667	Control	27022023_Pos019_Control	2437.53	180.131	95.18	103.522	234.249	86.975	35.683	43.391
	2	Control	27022023_Pos019_Control	1942.18	183.502	97.984	103.314	216.34	79.961	30.926	44.556
	2.33333	Control	27022023_Pos019_Control	1577.02	186.916	98.497	102.586	199.256	74.608	26.913	43.771
	2.66667	Control	27022023_Pos019_Control	1441.63	190.466	99.955	101.845	191.84	72.386	25.358	45.436
	3	Control	27022023_Pos019_Control	1378.53	192.486	100.869	101.205	186.954	71.758	24.46	46.015
	3.33333	Control	27022023_Pos019_Control	1024.23	202.477	99.929	102.919	162.312	60.849	21.432	44.456
	3.66667	Control	27022023_Pos019_Control	906.779	207.664	99.953	102.456	150.52	55.144	20.937	44.099
	4	Control	27022023_Pos019_Control	798.667	211.717	100.275	102.491	144.039	50.873	19.989	45.69
	4.33333	Control	27022023_Pos019_Control	722.51	218.463	100.115	103.11	131.097	44.388	20.725	46.21
	4.66667	Control	27022023_Pos019_Control	664.183	221.818	99.363	104.295	122.88	40.869	20.692	48.387
	5	Control	27022023_Pos019_Control	429.236	228.745	100.225	102.933	101.542	35.258	15.501	47.207
	0.333333	Control	27022023_Pos023_Control	6998.66	175.972	89.05	104.096	435.848	123.603	72.094	47.08
	0.666667	Control	27022023_Pos023_Control	5180.74	170.776	85.307	106.348	362.377	103.512	63.725	51.266
	1	Control	27022023_Pos023_Control	4174.02	168.872	84.535	107.356	319.754	92.79	57.275	56.102
	1.33333	Control	27022023_Pos023_Control	3559.37	167.698	83.429	107.919	291.502	86.309	52.508	56.309
	1.66667	Control	27022023_Pos023_Control	2934.95	166.574	83.067	107.123	272.022	79.388	47.071	54.449
	2	Control	27022023_Pos023_Control	2446.29	165.353	81.774	107.643	248.261	71.305	43.681	53.406
	2.33333	Control	27022023_Pos023_Control	2130.15	164.971	81.317	107.143	227.135	65.406	41.467	52.375
	2.66667	Control	27022023_Pos023_Control	1796.88	164.134	80.334	107.732	202.117	59.556	38.415	53.978
	3	Control	27022023_Pos023_Control	1491.9	162.682	79.057	107.945	180.526	54.694	34.731	60.278
	3.33333	Control	27022023_Pos023_Control	1072.33	159.728	77.26	108.69	140.244	45.095	30.277	55.647
	3.66667	Control	27022023_Pos023_Control	798.597	158.59	76.397	110.813	118.841	42.696	23.815	56.295
	4	Control	27022023_Pos023_Control	567.907	157.818	74.146	111.721	99.104	35.625	20.297	62.501
	4.33333	Control	27022023_Pos023_Control	327.998	156.358	73.113	113.306	78.539	27.697	15.078	59.558
	4.66667	Control	27022023_Pos023_Control	243.57	155.688	72.253	112.765	63.96	24.387	12.717	56.926
	5	Control	27022023_Pos023_Control	154.497	156.62	70.021	114.642	48.976	18.41	10.685	59.805
	0.333333	Control	27022023_Pos025_Control	5275.38	174.002	109.967	93.07	341.954	136.099	49.352	32.019
	0.666667	Control	27022023_Pos025_Control	3521.68	172.371	115.222	90.372	283.778	116.354	38.537	32.279
	1	Control	27022023_Pos025_Control	3003.92	172.605	114.947	89.019	267.254	112.305	34.056	33.191
	1.33333	Control	27022023_Pos025_Control	2229.68	171.21	114.195	89.126	234.218	102.396	27.725	33.552
	1.66667	Control	27022023_Pos025_Control	1769.78	172.814	116.477	88.128	212.025	93.421	24.12	33.755
	2	Control	27022023_Pos025_Control	1342.12	177.934	119.493	86.631	189.756	83.349	20.502	33.66
	2.33333	Control	27022023_Pos025_Control	1082.08	182.296	121.575	85.634	169.64	75.081	18.35	34.388
	2.66667	Control	27022023_Pos025_Control	877.147	187.227	120.525	86.562	151.643	66.717	16.74	33.366
	3	Control	27022023_Pos025_Control	799.406	192.408	122.056	86.059	137.888	57.726	17.632	32.081
	3.33333	Control	27022023_Pos025_Control	673.943	196.961	122.134	85.861	125.998	54.406	15.772	34.992
	3.66667	Control	27022023_Pos025_Control	753.972	192.621	120.834	86.404	132.05	56.807	16.899	34.003
	4	Control	27022023_Pos025_Control	538.287	206.42	122.889	86.563	110.255	40.936	16.742	28.505
	4.33333	Control	27022023_Pos025_Control	358.627	221.408	122.704	86.364	93.036	36.64	12.462	26.843
	4.66667	Control	27022023_Pos025_Control	286.364	231.605	122.174	86.306	81.658	31.797	11.467	27.029
	5	Control	27022023_Pos025_Control	201.186	248.188	121.68	87.078	73.374	30.176	8.489	27.373
	0.333333	K4K8 MO	07032023_Pos002_K4K8 MO	2836.79	124.413	100.473	101.42	250.094	95.964	37.638	52.866
	0.666667	K4K8 MO	07032023_Pos002_K4K8 MO	2543	124.936	100.393	101.509	240.018	91.763	35.285	52.823
	1	K4K8 MO	07032023_Pos002_K4K8 MO	2012.5	126.143	99.267	101.58	215.597	80.821	31.705	52.706
	1.33333	K4K8 MO	07032023_Pos002_K4K8 MO	1676.03	126.629	98.791	101.79	197.987	73.423	29.064	53.623
	1.66667	K4K8 MO	07032023_Pos002_K4K8 MO	1356.68	126.718	97.457	103.016	192.092	64.458	26.798	52.373
	2	K4K8 MO	07032023_Pos002_K4K8 MO	1208.14	126.893	97.816	101.903	186.238	61.132	25.163	50.354
	2.33333	K4K8 MO	07032023_Pos002_K4K8 MO	1116.63	127.418	98.021	102.501	177.088	58.302	24.386	50.603
	2.66667	K4K8 MO	07032023_Pos002_K4K8 MO	1097.24	128.045	98.878	101.904	176.727	57.32	24.373	50.784
	3	K4K8 MO	07032023_Pos002_K4K8 MO	1011.69	127.134	98.637	100.889	175.916	57.27	22.492	48.569
	3.33333	K4K8 MO	07032023_Pos002_K4K8 MO	975.933	127.224	98.674	101.339	169.042	56.574	21.964	49.113
	3.66667	K4K8 MO	07032023_Pos002_K4K8 MO	851.386	128.647	98.596	101.392	161.911	51.317	21.124	44.401
	4	K4K8 MO	07032023_Pos002_K4K8 MO	779.416	129.318	99.439	100.544	161.268	50.21	19.765	44.442
	4.33333	K4K8 MO	07032023_Pos002_K4K8 MO	709.453	129.619	100.223	100.073	153.385	50.626	17.843	44.23
	4.66667	K4K8 MO	07032023_Pos002_K4K8 MO	692.279	129.755	100.457	100.154	153.16	50.945	17.302	44.561
	5	K4K8 MO	07032023_Pos002_K4K8 MO	585.574	129.884	101.316	100.298	146.622	47.436	15.717	44.413
	0.333333	K4K8 MO	07032023_Pos004_K4K8 MO	4057.16	117.584	133.768	127.24	347.714	124.201	41.592	164.046
	0.666667	K4K8 MO	07032023_Pos004_K4K8 MO	3242.65	117.701	133.348	126.523	309.893	115.509	35.743	164.148
	1	K4K8 MO	07032023_Pos004_K4K8 MO	2680.51	117.755	133.647	126.778	281.869	106.574	32.024	163.903
	1.33333	K4K8 MO	07032023_Pos004_K4K8 MO	2432.93	117.929	132.504	126.586	260.768	101.616	30.484	163.51
	1.66667	K4K8 MO	07032023_Pos004_K4K8 MO	2108.1	117.979	132.874	127.553	244.368	92.557	29	162.549
	2	K4K8 MO	07032023_Pos004_K4K8 MO	1835.93	118.097	132.006	126.993	234.908	87.918	26.588	162.385
	2.33333	K4K8 MO	07032023_Pos004_K4K8 MO	1697.77	118.141	132.463	127.095	229.059	83.229	25.973	161.605
	2.66667	K4K8 MO	07032023_Pos004_K4K8 MO	1536.52	118.162	133.074	126.886	214.479	80.768	24.222	162.4
	3	K4K8 MO	07032023_Pos004_K4K8 MO	1518.26	118.136	133.49	127.064	210.517	79.826	24.216	162.535
	3.33333	K4K8 MO	07032023_Pos004_K4K8 MO	1355.25	118.129	133.656	127.203	197.843	74.744	23.086	162.604
	3.66667	K4K8 MO	07032023_Pos004_K4K8 MO	1279.57	118.118	133.802	127.623	193.369	72.343	22.52	161.947
	4	K4K8 MO	07032023_Pos004_K4K8 MO	1223.52	118.036	134.998	127.918	190.97	69.349	22.464	161.763
	4.33333	K4K8 MO	07032023_Pos004_K4K8 MO	1119.7	117.946	134.991	127.468	185.401	68.096	20.936	162.371
	4.66667	K4K8 MO	07032023_Pos004_K4K8 MO	1101.08	117.81	135.605	127.661	181.768	66.416	21.108	162.322
	5	K4K8 MO	07032023_Pos004_K4K8 MO	1066.03	117.697	135.265	127.542	178.97	66.038	20.553	161.544
	0.333333	K4K8 MO	07032023_Pos006_K4K8 MO	3258.13	118.214	131.191	127.086	397.426	125.725	32.996	166.959
	0.666667	K4K8 MO	07032023_Pos006_K4K8 MO	2627.12	118.313	127.654	126.011	363.017	121.428	27.547	167.546
	1	K4K8 MO	07032023_Pos006_K4K8 MO	2080.06	118.48	126.566	125.418	345.386	113.79	23.275	167.734
	1.33333	K4K8 MO	07032023_Pos006_K4K8 MO	1720.27	118.66	127.464	125.669	318.091	105.047	20.851	167.375
	1.66667	K4K8 MO	07032023_Pos006_K4K8 MO	1550.18	118.759	126.094	125.578	298.848	100.028	19.732	167.206
	2	K4K8 MO	07032023_Pos006_K4K8 MO	1379.43	118.833	125.86	126.092	282.899	93.521	18.78	166.633
	2.33333	K4K8 MO	07032023_Pos006_K4K8 MO	1268.63	118.903	125.526	125.83	270.075	90.177	17.912	166.44
	2.66667	K4K8 MO	07032023_Pos006_K4K8 MO	1197.71	118.999	125.119	125.765	261.552	86.321	17.666	166.068
	3	K4K8 MO	07032023_Pos006_K4K8 MO	1136.54	119.18	125.802	125.795	253.752	84.405	17.145	166.251
	3.33333	K4K8 MO	07032023_Pos006_K4K8 MO	1136.64	119.153	125.173	125.577	251.303	83.242	17.386	165.942
	3.66667	K4K8 MO	07032023_Pos006_K4K8 MO	1063.78	119.294	124.682	125.255	231.627	80.901	16.742	165.301
	4	K4K8 MO	07032023_Pos006_K4K8 MO	1049.15	119.331	123.507	124.896	226.034	81.019	16.488	164.879
	4.33333	K4K8 MO	07032023_Pos006_K4K8 MO	912.621	119.553	123.472	124.823	208.756	78.789	14.748	165.258
	4.66667	K4K8 MO	07032023_Pos006_K4K8 MO	856.325	119.562	121.75	124.019	203.23	78.872	13.824	165.666
	5	K4K8 MO	07032023_Pos006_K4K8 MO	826.903	119.436	121.086	123.74	199.278	77.486	13.587	165.226
	0.333333	K4K8 MO	07032023_Pos008_K4K8 MO	4272.82	126.148	118.388	115.481	328.973	121.289	44.854	169.277
	0.666667	K4K8 MO	07032023_Pos008_K4K8 MO	3031.22	127.096	120.205	115.698	294.812	103.821	37.174	168.235
	1	K4K8 MO	07032023_Pos008_K4K8 MO	2434.68	127.974	118.98	115.977	262.23	96.554	32.106	170.217
	1.33333	K4K8 MO	07032023_Pos008_K4K8 MO	1920.03	129.145	116.515	115.336	227.654	86.655	28.211	172.903
	1.66667	K4K8 MO	07032023_Pos008_K4K8 MO	1632.14	129.756	116.166	115.507	218.871	80.948	25.672	172.733
	2	K4K8 MO	07032023_Pos008_K4K8 MO	1354.92	129.863	115.669	115.311	202.141	73.069	23.61	173.098
	2.33333	K4K8 MO	07032023_Pos008_K4K8 MO	1224.18	129.571	114.61	115.411	192.596	69.183	22.53	173.954
	2.66667	K4K8 MO	07032023_Pos008_K4K8 MO	1156.46	129.78	113.856	115.317	183.841	64.794	22.725	173.741
	3	K4K8 MO	07032023_Pos008_K4K8 MO	1194.96	130.036	112.884	115.346	186.476	66.661	22.824	174.815
	3.33333	K4K8 MO	07032023_Pos008_K4K8 MO	1132.87	129.974	111.643	115.381	178.824	64.739	22.28	175.058
	3.66667	K4K8 MO	07032023_Pos008_K4K8 MO	1093.66	130.157	111.201	115.279	174.147	62.292	22.354	174.07
	4	K4K8 MO	07032023_Pos008_K4K8 MO	1097.62	130.111	111.289	115.199	173.527	62.352	22.414	173.952
	4.33333	K4K8 MO	07032023_Pos008_K4K8 MO	1037.52	129.518	110.355	114.639	168.551	61.514	21.475	175.456
	4.66667	K4K8 MO	07032023_Pos008_K4K8 MO	1032.66	128.965	109.313	114.612	161.542	62.247	21.123	173.877
	5	K4K8 MO	07032023_Pos008_K4K8 MO	1016.09	128.859	108.457	114.268	158.586	62.052	20.849	173.964
	0.333333	K4K8 MO	07032023_Pos011_K4K8 MO	3262.27	123.876	126.203	136.706	269.017	95.326	43.573	145.311
	0.666667	K4K8 MO	07032023_Pos011_K4K8 MO	3252.53	123.914	127.031	138.505	254.187	92.585	44.729	144.419
	1	K4K8 MO	07032023_Pos011_K4K8 MO	2668.78	124.613	125.349	137.19	219.637	82.289	41.293	144.295
	1.33333	K4K8 MO	07032023_Pos011_K4K8 MO	2217.26	125.242	124.296	136.361	199.222	76.736	36.79	144.588
	1.66667	K4K8 MO	07032023_Pos011_K4K8 MO	1830.59	125.959	124.443	136.459	189.684	72.784	32.023	146.152
	2	K4K8 MO	07032023_Pos011_K4K8 MO	1637.14	126.451	124.469	137.257	177.712	69.706	29.904	146.461
	2.33333	K4K8 MO	07032023_Pos011_K4K8 MO	1434.21	127.122	125.128	137.64	167.315	63.759	28.641	146.428
	2.66667	K4K8 MO	07032023_Pos011_K4K8 MO	1158	128.265	124.509	137.392	148.466	58.133	25.363	147.17
	3	K4K8 MO	07032023_Pos011_K4K8 MO	995.207	129.188	123.83	136.994	139.822	55.188	22.96	146.714
	3.33333	K4K8 MO	07032023_Pos011_K4K8 MO	876.736	130.27	122.753	137.252	130.108	50.64	22.044	147.056
	3.66667	K4K8 MO	07032023_Pos011_K4K8 MO	794.479	131.07	122.713	137.312	126.132	47.901	21.118	146.548
	4	K4K8 MO	07032023_Pos011_K4K8 MO	719.917	131.664	122.631	137.66	118.523	45.871	19.983	145.808
	4.33333	K4K8 MO	07032023_Pos011_K4K8 MO	639.642	132.211	121.658	137.492	109.759	43.13	18.883	144.541
	4.66667	K4K8 MO	07032023_Pos011_K4K8 MO	559.52	131.943	121.81	137.885	102.09	39.208	18.17	144.882
	5	K4K8 MO	07032023_Pos011_K4K8 MO	467.619	128.165	121.012	137.795	93.335	36.698	16.224	143.963
	0.333333	K4K8 MO	07032023_Pos012_K4K8 MO	6986.7	122.502	114.467	116.308	394.768	142.718	62.331	13.778
	0.666667	K4K8 MO	07032023_Pos012_K4K8 MO	6191.97	122.936	115.193	116.103	353.812	130.424	60.448	15.499
	1	K4K8 MO	07032023_Pos012_K4K8 MO	5052.39	123.724	114.655	116.545	326.483	119.338	53.905	15.096
	1.33333	K4K8 MO	07032023_Pos012_K4K8 MO	3818.38	125.067	113.328	116.83	295.625	106.146	45.802	14.99
	1.66667	K4K8 MO	07032023_Pos012_K4K8 MO	2786.03	127.172	111.335	117.724	261.035	90.337	39.267	13.691
	2	K4K8 MO	07032023_Pos012_K4K8 MO	2206.98	129.252	110.75	118.31	239.638	79.194	35.482	12.696
	2.33333	K4K8 MO	07032023_Pos012_K4K8 MO	1783.95	131.551	109.149	118.362	223.318	71.044	31.972	12.917
	2.66667	K4K8 MO	07032023_Pos012_K4K8 MO	1510.87	133.671	107.909	118.915	215.656	63.024	30.523	13.475
	3	K4K8 MO	07032023_Pos012_K4K8 MO	1186.67	137.322	107.189	118.69	196.374	55.549	27.2	14.941
	3.33333	K4K8 MO	07032023_Pos012_K4K8 MO	1032.1	140.06	106.928	118.196	176.851	49.481	26.558	13.9
	3.66667	K4K8 MO	07032023_Pos012_K4K8 MO	861.392	143.466	106.8	118.221	164.052	44.251	24.785	11.973
	4	K4K8 MO	07032023_Pos012_K4K8 MO	805.506	144.472	106.634	118.215	157.336	41.507	24.709	8.399
	4.33333	K4K8 MO	07032023_Pos012_K4K8 MO	686.026	147.272	106.276	118.432	144.755	38.423	22.733	8.071
	4.66667	K4K8 MO	07032023_Pos012_K4K8 MO	642.962	147.217	107.075	117.368	140.303	35.593	23	18.889
	5	K4K8 MO	07032023_Pos012_K4K8 MO	618.808	145.269	107.613	117.669	132.337	32.456	24.275	18.423
	0.333333	K4K8 MO	07032023_Pos016_K4K8 MO	6334.34	116.015	81.282	91.063	362.122	150.768	53.494	1.108
	0.666667	K4K8 MO	07032023_Pos016_K4K8 MO	6368.94	116.004	79.684	91.148	342.82	137.133	59.134	0.095
	1	K4K8 MO	07032023_Pos016_K4K8 MO	5653.17	116.029	80.512	91.053	324.171	131.864	54.585	0.432
	1.33333	K4K8 MO	07032023_Pos016_K4K8 MO	5133.96	116.066	80.354	91.417	314.599	129.413	50.511	179.683
	1.66667	K4K8 MO	07032023_Pos016_K4K8 MO	4645.19	116.088	80.166	92.147	300.795	125.882	46.984	178.783
	2	K4K8 MO	07032023_Pos016_K4K8 MO	3964.84	116.137	80.55	92.71	279.499	118.269	42.684	179.044
	2.33333	K4K8 MO	07032023_Pos016_K4K8 MO	3281.88	116.245	79.712	93.437	259.44	109.399	38.196	179.019
	2.66667	K4K8 MO	07032023_Pos016_K4K8 MO	2668.58	116.355	79.017	93.455	239.457	101.597	33.443	178.91
	3	K4K8 MO	07032023_Pos016_K4K8 MO	2112.5	116.533	78.649	93.84	216.692	92.197	29.173	178.751
	3.33333	K4K8 MO	07032023_Pos016_K4K8 MO	1730.86	116.641	77.001	93.729	200.091	84.148	26.19	179.053
	3.66667	K4K8 MO	07032023_Pos016_K4K8 MO	1360.46	116.634	76.494	93.895	179.842	75.975	22.799	179.315
	4	K4K8 MO	07032023_Pos016_K4K8 MO	1161.88	116.639	75.812	93.696	169.605	70.63	20.945	178.871
	4.33333	K4K8 MO	07032023_Pos016_K4K8 MO	1031.03	116.645	76.13	93.622	152.16	64.078	20.487	179.224
	4.66667	K4K8 MO	07032023_Pos016_K4K8 MO	932.81	116.275	75.696	93.929	138.904	58.354	20.353	179.67
	5	K4K8 MO	07032023_Pos016_K4K8 MO	869.147	115.738	75.647	93.767	133.268	55.373	19.985	178.93
	0.333333	K4K8 MO	07032023_Pos001_K4K8 MO	7822.98	120.426	88.889	94.524	464.979	166.772	59.726	168.547
	0.666667	K4K8 MO	07032023_Pos001_K4K8 MO	7112.95	120.613	88.4	96.939	414.364	156.46	57.884	167.729
	1	K4K8 MO	07032023_Pos001_K4K8 MO	6212.21	120.71	87.478	94.906	389.414	150.83	52.441	168.218
	1.33333	K4K8 MO	07032023_Pos001_K4K8 MO	4969.43	121.016	83.801	92.429	359.422	140.531	45.024	169.014
	1.66667	K4K8 MO	07032023_Pos001_K4K8 MO	4186.11	121.388	81.18	91.493	331.088	129.929	41.022	169.229
	2	K4K8 MO	07032023_Pos001_K4K8 MO	3447.87	121.869	79.479	90.915	307.038	121.721	36.066	169.503
	2.33333	K4K8 MO	07032023_Pos001_K4K8 MO	2825.99	122.449	79.623	91.399	278.687	113.664	31.656	170.269
	2.66667	K4K8 MO	07032023_Pos001_K4K8 MO	2480.52	122.935	80.63	91.418	262.829	108.657	29.067	169.859
	3	K4K8 MO	07032023_Pos001_K4K8 MO	1884.26	123.746	79.356	91.491	238.691	95.9	25.017	171.273
	3.33333	K4K8 MO	07032023_Pos001_K4K8 MO	1638.02	124.276	80.408	92.651	223.464	91.585	22.772	171.812
	3.66667	K4K8 MO	07032023_Pos001_K4K8 MO	1449.97	124.98	79.6	92.068	205.053	83.344	22.151	171.326
	4	K4K8 MO	07032023_Pos001_K4K8 MO	1148.3	125.525	80.447	92.363	183.211	77.438	18.88	171.254
	4.33333	K4K8 MO	07032023_Pos001_K4K8 MO	1021.6	126.254	80.875	92.006	172.872	72.761	17.877	170.316
	4.66667	K4K8 MO	07032023_Pos001_K4K8 MO	927.543	126.99	80.617	92.244	166.206	69.538	16.983	170.1
	5	K4K8 MO	07032023_Pos001_K4K8 MO	839.186	126.575	81.302	92.11	159.133	66.174	16.147	169.608
Supplementary
4_B	ControlYSL1_X	ControlYSL1_Y	ControlYSL1_Angle	ControlYSL2_X	ControlYSL_Y	ControlYSL2_Angle	YSLMO_X	YSLMO_Y	YSLMO_Angle	YSLMO_X	YSLMO_Y	YSLMO_Angle
	342.258	5.387	179.66	243.8	4.905	2.301	265.021	10.489	174.04	260.877	4.112	176.463
	391.983	7.997	106.811	278.739	8.082	1.435	295.94	7.068	3.402	283.136	16.106	98.563
	411.821	17.026	70.422	314.666	6.073	6.163	322.85	5.145	5.994	309.053	14.782	91.246
	247.696	13.246	44.027	353.724	4.468	173.774	351.464	6.579	156.859	337.46	17.222	67.488
	262.342	20.22	77.96	378.712	11.814	172.138	381.28	5.125	162.955	376.338	4.602	172.132
	279.457	18.699	78.243	337.258	15.059	173.148	223.535	13.365	30.943	427.057	16.219	147.979
	301.171	16.786	71.239	220.285	15.119	13.282	370.325	13.912	144.09	238.681	8.449	164.331
	324.394	11.132	130.739	251.748	22.812	6.28	400.705	12.47	145.179	222.269	17.668	96.723
	370.68	14.223	149.101	418.856	23.289	157.851	334.259	17.899	21.869	362.665	20.507	43.859
	434.674	27.165	98.973	303.255	25.746	155.087	307.419	23.018	30.05	262.607	26.724	122.379
	224.888	18.48	26.23	190.634	28.547	26.512	420.016	21.601	136.633	398.75	24.99	122.454
	347.462	26.939	133.977	358.909	27.901	24.015	242.145	20.254	177.231	183.508	26.338	38.089
	204.674	27.047	34.891	391.521	34.5	158.135	197.732	34.771	59.797	205.349	35.074	83.647
	237.643	32.92	126.391	329.997	31.563	167.862	391.054	23.916	127.26	239.716	39.132	150.604
	393.321	46.397	95.164	217.296	35.783	20.263	176.511	37.283	47.332	457.514	39.588	132.069
	325.943	35.313	124.449	282.503	42.297	148.974	281.327	29.912	52.079	380.012	36.368	150.87
	184.754	39.957	69.885	161.832	55.26	72.194	351.783	25.339	28.693	185.294	41.579	59.591
	216.745	40.143	78.029	246.804	54.06	31.758	259.249	32.959	113.605	312.809	45.146	165.766
	463.876	47.486	109.351	423.549	46.798	175.651	232.695	35.651	156.812	427.331	47.359	144.727
	371.301	50.091	105.256	186.864	51.971	42.749	413.287	39.632	132.586	357.648	50.897	160.937
	307.447	43.653	104.193	366.972	48.478	165.471	374.196	31.761	5.19	285.761	44.812	78.862
	288.547	47.796	109.324	340.662	53.277	143.456	438.911	36.267	164.499	164.065	49.837	37.667
	484.911	46.645	121.817	311.526	57.516	38.917	210.661	44.619	64.791	215.961	61.286	21.156
	165.215	52.312	101.388	214.524	61.52	45.317	325.093	42.082	24.711	267.221	54.091	157.233
	252.066	45.83	40.73	399.33	64.821	179.11	353.51	45.138	120.169	396.798	59.575	16.716
	414.973	55.935	88.371	139.716	68.716	46.065	294.287	48.749	36.848	475.632	64.27	84.371
	143.678	51.594	20.53	434.887	70.249	52.501	388.157	44.464	80.641	184.647	72.038	97.161
	268.251	53.531	66.055	363.444	72.27	163.216	466.286	52.526	130.687	452.771	70.283	121.259
	199.782	60.259	65.036	277.239	75.677	60.871	151.212	54.517	72.278	494.108	65.403	113.434
	228.586	51.985	48.361	188.191	76.584	20.989	372.522	49.608	119.017	248.127	66.937	4.254
	345.939	64.693	90.601	332.397	78.01	1.673	246.711	54.477	40.689	421.173	70.598	128.307
	437.727	61.576	86.364	457.911	86.241	105.659	396.116	60.819	33.696	154.869	71.588	22.083
	323.823	65.591	98.672	247.602	89.378	51.824	265.994	61.811	59.512	298.21	72.678	127.484
	108.735	65.128	36.492	159.505	87.575	65.132	446.116	59.758	140.303	333.244	75.895	26.136
	131.172	73.742	93.907	217.986	95.014	69.436	225.285	56.635	29.785	273.048	81.528	147.043
	241.026	73.652	65.484	301.313	87.337	29.664	171.86	61.528	25.542	384.917	82.579	130.153
	307.241	81.229	101.134	415.199	89.465	126.514	341.294	65.215	145.654	360.487	93.658	116.731
	481.559	77.253	51.924	136.49	92.565	55.338	308.999	62.178	27.396	443.095	99.455	119.251
	177.302	77.181	77.127	387.38	91.802	143.277	199.886	67.722	160.085	226.844	89.405	159.631
	215.444	79.697	77.1	509.286	90.149	132.212	425.152	72.123	127.738	487.612	94.607	99.084
	280.986	78.035	97.508	116.181	97.839	63.133	365.89	68.35	25.189	466.492	93.966	94.745
	156.507	80.384	104.627	359.868	93.966	155.336	321.107	72.55	90.225	142.529	100.144	49.774
	519.711	75.569	125.37	441.634	102.893	114.874	233.021	74.77	1.076	506.363	97.518	99.044
	456.313	79.381	66.246	194.784	100.238	75.084	291.307	77.475	169.639	170.855	100.926	25.807
	367.645	85.486	85.254	175.644	100.182	89.693	471.522	80.57	114.378	201.184	103.042	175.231
	387.491	91.724	81.115	288.403	107.773	139.759	130.425	74.243	24.809	313.696	110.02	111.603
	409.469	92.702	99.574	499.821	107.059	114.455	155.943	78.107	69.355	258.007	107.992	55.11
	112.321	98.003	120.489	478.378	103.523	111.524	176.308	77.566	33.375	408.466	115.616	116.592
	193.158	92.774	99.862	317.082	108.245	76.694	383.506	84.19	116.928	287.56	114.101	115.364
	260.788	95.367	138.282	339.213	105.974	92.633	408.119	85.062	129.392	345.406	122.321	103.46
	434.962	89.859	144.914	138.351	113.273	44.989	133.328	91.012	46.439	113.98	114.717	51.183
	503.437	92.444	99.431	252.979	115.873	39.008	189.964	89.988	55.478	383.728	127.61	130.749
	84.263	100.232	90.358	370.838	116.874	17.321	449.77	95.064	83.868	474.092	117.25	152.073
	530.46	102.91	112.417	403.037	121.35	105.11	262.049	90.521	12.164	535.01	130.35	123.44
	330.082	103.513	77.47	155.406	116.291	51.279	506.661	94.793	121.227	231.404	126.305	162.594
	143.786	106.605	100.774	429.636	127.293	113.367	340.157	91.16	132.334	431.755	133.645	82.689
	485.815	102.525	134.608	519.893	118.582	113.596	362.958	93.266	94.734	161.199	126.528	33.362
	221.158	109.117	143.31	227.247	118.317	56.283	214.963	96.522	45.753	502.338	133.585	106.241
	173.642	112.753	11.354	468.765	127.057	120.456	312.568	93.41	6.26	526.037	148.227	113.356
	353.473	115.192	66.496	172.775	123.083	85.965	490.05	95.688	102.916	195.618	130.302	146.385
	247.185	120.411	94.352	195.419	127.042	107.214	112.969	94.838	79.962	130.169	128.896	19.657
	295.388	110.571	108.906	104.619	130.609	72.151	167.501	94.031	7.998	459.346	142.638	101.546
	451.025	109.637	78.845	493.658	128.499	129.563	237.701	99.095	81.328	289.008	142.26	22.262
	469.765	116.277	82.927	122.016	140.458	59.126	145.677	102.015	40.661	486.402	150.765	106.716
	431.688	113.776	112.972	260.82	139.888	33.369	426.025	108.22	108.927	255.734	149.231	50.27
	508.127	120.717	42.398	291.662	137.969	77.185	291.927	106.735	106.526	111.973	148.799	100.089
	274.822	124.494	91.63	345.284	134.431	129.22	398.819	110.021	93.955	178.266	152.341	166.561
	551.07	118.128	103.21	322.422	139.68	128.909	377.69	108.169	48.269	315.649	150.879	43.287
	61.409	127.187	56.047	151.886	137.529	15	474.317	109.947	101.921	371.082	155.798	142.892
	370.969	132.039	52.063	217.408	142.257	32.385	99.664	119.446	71.434	142.245	154.64	13.182
	391.898	139.277	73.588	517.943	156.419	93.184	329.3	112.96	152.848	220.029	160.267	159.661
	200.46	127.206	106.601	380.6	143.351	14.708	269.573	114.871	90.629	406.977	163.047	64.038
	415.423	132.615	84.823	538.047	145.418	113.726	198.626	118.835	124.242	333.997	165.658	52.292
	106.834	136.597	88.933	455.195	149.259	114.469	153.328	114.782	51.815	92.066	159.67	59.626
	314.942	135.809	93.144	178.093	153.358	81.38	173.171	115.673	104.763	552.951	176.389	91.117
	82.878	136.622	103.076	411.546	151.318	64.133	120.909	119.159	56.587	440.433	172.759	116.039
	482.735	135.898	64.41	84.123	158.63	60.115	353.618	120.792	67.273	277.339	169.765	18.908
	135.194	142.894	86.154	490.51	156.963	146.684	459.007	116.406	113.708	353.521	178.587	32.198
	161.477	145.369	101.893	129.651	166.992	81.943	495.66	117.978	26.453	526.582	189.554	102.203
	521.085	142.079	50.953	309.562	160.862	118.231	248.402	117.078	119.581	104.311	176.77	32.078
	456.721	143.964	120.105	151.379	166.479	79.067	228.971	132.589	108.281	164.984	180.662	89.94
	220.976	138.505	61.929	235.714	165.937	79.836	309.189	123.841	138.483	134.14	179.422	176.732
	184.384	143.122	128.267	359.61	168.091	114	519.772	129.3	107.77	192.432	184.066	53.294
	542.249	143.185	63.225	554.025	171.243	110.363	137.973	130.146	96.052	472.903	186.878	91.661
	433.426	156.585	83.923	436.814	176.136	128.533	373.785	128.9	131.571	501.929	190.32	86.32
	291.341	157.005	114.661	386.621	166.109	22.265	441.237	137.137	60.686	245.028	183.246	37.993
	337.129	149.06	64.85	262.185	169.809	69.937	391.177	133.385	114.199	79.744	182.443	57.007
	561.81	141.474	129.977	282.164	185.086	75.782	414.342	135.826	118.762	298.752	187.087	33.007
	261.596	151.836	105.712	191.597	183.75	75.008	160.634	142.184	90.24	573.9	195.881	111.352
	235.158	158.818	77.732	91.311	179.783	65.426	287.44	139.57	154.034	379.979	195.941	42.428
	494.43	153.184	60.938	213.417	171.816	113.041	466.916	134.526	123.763	417.335	195.123	161.171
	65.866	162.368	76.153	537.364	174.196	104.541	185.569	146.567	75.449	208.769	201.623	45.404
	46.809	151.664	59.794	111.785	181.661	91.28	484.633	141.041	109.189	85.981	203.861	60.804
	550.346	165.517	60.418	334.374	177.139	69.534	257.055	139.907	58.914	113.891	203.54	39.834
	200.482	158.81	23.515	472.952	185.606	108.166	331.402	138.601	170.214	267.337	205.382	3.777
	370.265	163.853	114.333	400.656	187.454	28.963	501.882	140.886	117.338	322.47	202.26	32.913
	348.876	177.428	79.047	499.177	186.736	94.904	82.025	141.972	59.452	144.644	210.884	60.632
	401.237	174.026	49.794	160.243	196.333	58.29	358.592	143.344	17.052	347.781	204.271	160.945
	518.046	171.026	24.453	306.949	193.745	70.678	100.632	150.459	52.982	65.364	208.391	69.958
	571.525	174.734	94.054	247.394	200.269	80.555	123.586	152.209	82.978	447.154	212.883	141.275
	94.833	179.978	103.34	572.535	197.85	114.023	208.345	154.396	91.814	545.183	211.653	102.09
	123.135	178.185	116.892	71.771	202.224	84.803	311.536	151.387	20.979	565.871	217.727	114.065
	469.728	178.898	86.096	132.73	206.787	86.261	466.865	154.006	158.612	172.625	220.374	61.623
	179.562	176.418	109.101	532.414	201.989	101.517	534.151	157.383	107.538	225.259	219.288	26.891
	43.168	185.017	105.622	369.13	196.778	177.927	379.618	154.652	169.476	394.674	220.711	50.186
	152.721	179.925	114.932	221.58	203.24	91.673	273.069	163.549	100.459	475.655	229.825	75.567
	319.523	181.817	56.714	551.932	199.007	102.59	413.466	162.351	148.197	305.14	226.045	166.874
	206.522	181.47	69.108	94.145	205.831	68.556	517.572	159.738	134.877	354.675	230.924	155.131
	255.785	184.467	91.048	333.117	206.041	32.82	145.58	171.88	106.582	421.672	232.091	116.287
	494.688	183.745	113.269	433.587	213.259	111.49	250.665	174.108	102.097	529.604	232.606	111.904
	281.944	188.88	57.829	515.961	212.646	107.131	333.542	167.482	79.176	497.603	243.406	73.157
	226.06	201.685	83.458	108.469	219.772	63.744	497.599	164.895	125.103	118.603	226.095	30.508
	441.316	191.502	74.354	463.855	220.957	105.465	447.306	166.401	149.567	89.105	230.002	169.435
	372.174	194.989	72.279	493.191	222.884	98.244	79.269	164.75	62.599	589.49	240.497	106.89
	525.662	196.59	36.629	174.079	226.901	86.426	225.698	171.657	67.699	263.36	239.224	48.372
	416.264	200.761	78.692	198.215	225.153	84.097	318.093	170.766	71.202	60.891	238.328	73.385
	66.639	191.938	57.75	356.567	223.444	100.386	347.333	173.073	79.601	184.281	250.088	56.575
	550.782	195.359	65.698	384.761	223.205	90.843	369.912	177.335	111.546	552.672	244.726	94.134
	573.522	207.47	55.765	408.557	221.003	115.958	294.404	178.895	77.005	148.212	245.004	145.417
	29.838	204.763	100.739	565.68	221.827	110.529	171.554	177.17	92.431	234.666	245.405	98.292
	175.84	207.482	107.386	263.419	230.778	76.934	194.552	177.274	98.829	391.045	254.365	110.71
	198.816	210.162	101.008	546.601	223.344	98.188	395.365	182.77	85.174	449.873	248.081	104.093
	155.072	218.594	119.34	292.848	233.971	69.181	479.494	179.294	104.069	573.663	255.653	105.301
	299.746	216.542	69.13	83.618	238.594	86.662	87.883	181.611	70.015	72.764	253.455	76.552
	87.341	206.079	178.755	585.097	231.498	110.092	107.443	174.408	62.509	332.978	258.237	76.211
	125.804	218.605	130.316	149.965	231.076	101.471	519.799	180.651	141.997	114.153	248.343	41.14
	334.402	214.786	67.706	238.767	235.009	83.283	64.756	192.946	76.089	209.863	255.424	76.618
	392.892	211.85	77.774	67.027	236.506	83.329	442.352	195.593	106.88	302.902	258.618	121.585
	484	220.705	64.727	216.801	239.836	80.816	546.491	184.96	127.261	91.456	265.739	83.026
	457.361	215.019	89.322	324.9	234.534	156.224	120.451	200.313	91.985	517.102	263.08	34.951
	246.669	221.881	72.596	117.831	243.685	76.657	500.615	188.553	122.391	272.042	264.964	43.008
	63.582	217.8	164.81	538.048	247.511	105.809	209.236	200.5	86.8	137.878	270.341	89.833
	352.596	230.296	60.797	454.068	254.015	113.869	421.58	195.807	121.854	427.909	275.45	111.653
	510.735	225.888	81.783	421.133	251.767	96.989	466.198	199.577	111.608	464.869	282.116	69.71
	542.715	223.609	94.09	510.82	251.479	75.31	544.637	203.686	132.294	55.578	276.099	81.372
	269.511	240.127	85.171	559.027	246.687	100.957	274	199.856	104.764	357.191	279.193	39.122
	110.28	237.605	139.076	577.923	254.419	103.505	233.633	200.937	39.498	113.769	277.774	63.351
	433.03	237.447	90.453	483.063	254.265	113.743	309.207	197.4	56.458	542.637	279.174	81.434
	528.147	237.251	95.212	137.795	261.549	98.163	563.92	201.911	113.278	230.295	275.012	46.396
	40.578	229.676	83.952	346.666	248.384	150.186	184.359	210.475	80.282	561.332	294.857	75.434
	373.15	238.124	67.088	55.24	273.85	84.949	323.594	218.43	81.366	587.624	292.8	82.734
	582.586	238.37	70.472	394.978	251.93	99.709	349.496	202.366	146.537	42.105	281.596	88.924
	217.813	243.045	115.296	97.669	267.075	82.07	161.225	207.352	85.98	153.258	293.688	76.431
	552.25	247.232	46.171	372.881	268.714	103.266	523.271	209.725	120.163	176.182	297.4	96.635
	412.692	251.788	97.953	162.721	272.131	101.794	98.896	217.274	87.643	201.043	288.907	122.204
	191.409	241.455	134.939	323.343	260.29	123.939	142.5	211.612	88.743	253.515	291.585	94.745
	87.833	255.55	124.8	185.007	268.017	89.227	78.336	213.574	83.737	70.811	291.461	45.589
	391.292	246.532	63.678	596.052	266.046	102.169	498.763	212.233	125.529	283.929	292.057	62.741
	54.334	253.651	80.334	248.007	265.34	103.527	407.613	212.067	116.365	489.945	288.291	86.689
	313.389	253.013	68.979	71.08	277.919	82.628	254.08	220.306	79.211	518.116	288.274	83.758
	28.518	255.678	108.683	269.281	261.971	95.548	379.634	220.277	78.266	389.099	299.378	14.167
	453.703	250.139	45.554	206.265	279.479	88.823	296.488	218.551	113.554	315.129	301.371	61.713
	177.135	264.232	114.913	228.425	280.346	82.383	46.416	225.455	64.436	93.984	322.662	88.735
	598.704	251.056	91.821	297.177	273.44	16.961	484.263	228.852	127.629	122.323	312.74	120.679
	288.118	265.352	81.091	445.848	282.031	106.855	455.5	227.035	9.466	226.299	317.351	82.95
	488.87	263.81	86.061	565.744	279.468	100.993	226.36	226.851	147.735	602.383	313.4	81.443
	150.646	257.043	97.903	346.047	281.456	114.763	427.1	229.029	60.839	39.97	301.633	82.394
	247.869	271.83	99.703	524.089	284.996	94.456	574.783	229.841	111.441	499.055	310.533	24.771
	330.399	273.589	66.197	117.456	284.653	76.952	61.613	236.158	85.104	342.862	323.122	54.232
	514.447	257.961	173.901	549.089	291.936	98.317	546.252	228.888	111.363	426.555	317.064	36.103
	355.507	273.758	69.573	472.839	290.99	81.791	200.379	240.471	81.478	529.735	310.336	163.838
	456.292	273.205	46.929	414.653	293.502	119.041	275.211	239.167	39.809	75.323	319.493	90.507
	580.792	275.713	75.882	499.861	293.032	93.723	350.422	237.022	158.702	474.086	314.805	90.343
	209.355	274.086	113.52	583.404	303.693	84.786	524.523	238.562	151.995	55.471	326.303	104.588
	16.9	279.187	95.129	262.81	291.857	54.043	132.241	245.78	76.903	194.92	328.947	55.432
	558.685	269.188	50.941	603.147	298.524	89.723	400.926	241.112	36.022	277.397	327.394	55.396
	128.178	277.793	174.037	321.109	303.342	97.678	110.152	250.839	91.629	249.547	330.367	59.25
	391.071	281.546	71.485	154.006	312.566	89.245	151.786	248.856	74.197	38.183	320.956	96.462
	369.123	290.714	68.153	85.172	318.804	89.798	171.779	241.936	100.71	450.862	340.502	70.153
	602.084	283.438	89.388	132.934	309.019	83.801	81.712	245.218	69.294	157.223	325.34	154.336
	516.833	275.787	176.518	288.493	306.356	39.923	243.499	249.119	121.405	569.772	332.292	138.672
	230.463	294.297	92.158	185.776	318.809	76.291	451.833	247.861	153.001	510.474	345.543	72.573
	539.594	281.838	89.516	239.349	309.051	82.335	477.46	252.53	135.422	379.938	340.529	48.38
	65.585	285.958	110.219	386.221	310.186	132.493	506.703	256.364	134.494	538.464	332.887	49.193
	164.112	285.878	126.318	105.143	318.509	84.446	224.281	251.262	109.667	301.046	343.943	38.885
	406.68	294.852	56.327	70.568	322.393	98.56	317.657	251.313	136.357	480.517	348.292	61.665
	433.023	298.762	85.274	355.772	316.832	91.77	432.179	263.928	78.957	141.311	349.142	72.342
	45.167	298.207	135.682	523.479	316.441	115.592	43.902	256.583	17.917	602.902	343.079	123.784
	464.13	298.928	51.394	438.206	326.053	84.11	296.458	258.809	122.683	169.511	347.679	35.212
	93.773	298.867	102.227	486.353	324.3	92.503	374.759	257.001	13.328	44.993	352.703	106.593
	264.171	303.468	56.626	58.511	336.98	99.748	411.255	257.13	37.73	117.29	342.252	161.812
	304.312	304.857	93.886	217.545	328.204	88.792	550.107	255.613	102.176	414.517	351.01	46.569
	204.512	299.874	130.795	563.582	329.059	82.449	582.201	269.565	106.968	547.513	364.174	92.947
	522.183	300.311	77.931	262.48	327.357	105.118	344.07	267.924	150.496	72.632	358.958	86.822
	549.86	301.124	31.385	459.02	337.942	74.081	66.099	265.748	61.639	202.91	367.865	60.998
	156.164	313.89	98.655	506.939	339.353	84.859	98.264	278.309	101.386	341.992	362.969	55.144
	286.012	321.243	97.557	541.811	335.622	95.879	186.027	263.629	21.051	104.683	363.363	96.953
	192.217	318.759	115.267	607.846	333.068	96.539	533.993	274.329	101.424	238.407	363.484	32.945
	573.51	317.848	85.673	590.698	343.566	88.735	159.15	273.92	47.651	262.217	372.41	45.172
	129.857	315.037	128.392	296.428	338.501	12.364	271.834	269.821	157.767	181.347	365.965	64.756
	338.996	311.851	112.544	408.627	340.399	101.06	467.449	274.751	139.451	594.871	372.453	85.034
	477.28	317.132	45.997	328.146	342.906	70.009	80.477	277.288	85.766	574.334	375.429	78.7
	409.844	325.11	75.204	121.849	338.243	41.521	215.444	274.922	130.195	307.597	380.475	65.976
	599.932	318.704	72.178	379.561	341.868	84.469	565.693	285.594	104.936	122.987	375.961	83.999
	34.695	319.544	154.173	238.962	347.04	76.622	240.715	274.549	73.675	518.046	388.324	72.276
	379.425	324.824	107.872	155.835	358.264	82.53	385.088	279.686	44.991	91.401	381.015	110.24
	526.101	333.643	65.345	192.624	352.119	36.604	128.986	288.256	81.308	386.468	373.996	179.043
	86.764	327.709	141.753	354.982	353.781	67.108	497.342	278.379	177.396	425.958	376.963	14.3
	177.853	333.087	115.09	477.767	358.188	71.746	28.561	281.711	81.174	610.75	383.506	82.637
	324.361	333.362	124.051	98.054	358.939	81.633	45.199	282.19	87.007	150.697	387.296	104.031
	428.436	336.827	55.701	531.314	359.11	121.042	311.038	284.429	86.499	167.317	379.132	113.545
	508.62	327.641	49.742	574.927	358.462	98.574	186.513	289.572	35.981	60.97	385.504	99.837
	231.382	333.744	81.681	123.843	382.582	80.859	447.191	295.145	119.516	461.531	385.948	34.55
	549.1	329.182	92.565	267.578	357.611	2.184	258.907	299.24	112.926	270.544	397.002	34.562
	358.26	340.833	104.051	423.914	369.016	68.701	368.855	311.008	109.886	46.916	386.119	107.376
	214.429	340.244	92	212.274	368.894	71.465	63.891	297.649	83.991	349.254	399.257	69.033
	261.426	339.674	124.977	557.723	385.422	91.343	335.928	299.758	116.323	487.614	401.15	69.02
	122.055	341.145	144.141	603.821	366.819	71.341	515.126	298.473	94.29	135.847	399.872	107.183
	439.598	349.071	62.889	394.375	370.681	101.848	289.925	301.387	130.602	214.33	396.53	27.038
	79.457	345.931	117.188	76.401	380.898	92.188	155.73	303.509	44.916	83.522	404.551	111.069
	61.807	348.522	115.994	295.18	370.471	17.894	491.371	298.215	129.68	377.471	406.915	43.223
	608.203	345.759	62.91	519.473	373.484	127.546	549.053	308.369	122.899	317.195	411.935	38.392
	35.864	351.357	119.78	58.057	376.585	102.461	406.676	302.214	71.904	110.178	421.785	81.172
	463.207	351.69	42.374	490.759	384.062	73.915	236.44	314.266	111.269	417.035	403.475	7.505
	312.79	354.977	119.983	336.055	382.235	117.739	33.782	309.619	97.656	589.593	404.823	85.141
	391.205	356.677	73.341	175.387	380.984	49.07	212.147	317.808	111.467	175.359	409.747	47.618
	575.433	358.32	55.783	254.503	377.563	111.677	468.84	317.039	50.612	220.202	416.38	31.693
	164.294	360.749	126.734	368.452	382.315	114.089	92.341	315.48	83.327	569.152	409.41	66.044
	554.075	352.572	56.378	441.836	382.973	77.5	108.651	329.192	75.944	74.323	417.325	114.175
	493.719	364.76	72.611	234.552	387.942	98.532	580.924	322.905	71.142	602.906	418.966	77.587
	243.089	365.19	90.277	463.09	392.438	91.477	51.907	326.146	93.941	451.813	423.71	64.401
	286.353	369.691	98.731	584.583	396.589	83.283	76.341	327.784	98.745	64.789	423.968	115.952
	102.835	366.493	107.011	610.041	391.611	77.501	432.13	324.004	81.648	239.226	428.214	49.279
	340.695	373.659	95.475	94.314	402.584	91.528	603.961	329.681	96.559	284.606	425.951	99.763
	190.706	377.737	96.168	195.165	399.203	87.42	180.46	327.295	119.095	418.325	428.509	0.686
	521.971	369.516	73.086	307.33	401.009	78.82	323.204	320.471	129.23	507.839	431.65	41.49
	209.888	381.121	93.031	510.424	398.109	92.524	524.413	328.521	63.672	581.351	442.017	86.386
	403.956	395.538	79.359	531.06	409.961	70.474	490.846	337.805	65.612	153.978	436.101	87.669
	304.146	377.563	92.298	51.347	398.994	104.862	133.842	322.969	26.86	183.773	433.263	46.783
	592.883	375.583	73.401	273.924	399.238	97.585	296.836	333.831	51.375	262.976	439.931	88.586
	130.519	376.664	101.113	394.176	408.525	88.554	26.437	335.551	100.503	560.837	436.381	73.016
	614.198	375.216	90.112	418.408	408.596	75.143	153.92	333.193	92.468	345.29	450.223	68.148
	364.793	381.765	65.714	216.205	411.108	81.197	265.058	340.331	98.364	380.747	447.18	57.671
	470.661	375.866	87.409	155.211	419.382	102.466	349.649	342.084	142.23	530.207	453.963	62.317
	542.572	375.886	52.819	253.672	412.441	108.659	554.682	343.149	113.188	466.569	451.989	39.988
	69.249	378.306	162.032	361.296	418.476	80.907	401.137	345.944	35.367	313.184	450.359	78.341
	270.241	385.633	113.601	67.136	423.041	95.548	593.303	351.733	100.579	208.315	446.294	176.126
	27.378	390.266	102.212	179.264	428.468	93.915	134.506	350.923	84.889	286.647	455.189	74.78
	51.197	393.013	131.183	596.851	422.541	72.018	317.817	348.439	56.159	411.653	459.428	38.817
	166.958	399.356	122.978	335.281	419.282	98.102	437.029	349.793	15.698	240.211	460.127	166.323
	439.644	399.703	53.258	437.53	426.519	68.049	66.978	357.064	107.085	434.875	460.643	51.001
	543.763	402.897	49.168	495.549	426.362	94.064	244.611	353.241	105.691	548.324	474.702	48.272
	244.421	403.891	116.813	467.498	430.99	63.891	539.345	360.369	112.273	487.138	476.599	10.071
	322.379	406.517	78.611	563.955	433.875	68.886	41.508	362.08	87.02	437.091	478.306	179.971
	573.269	402.729	83.267	133.408	433.57	106.87	378.201	364.036	110.232	571.126	486.325	43.794
	112.971	408.658	113.743	238.036	426.819	120.82	508.014	358.73	60.544	545.901	406.442	82.339
	226.167	404.899	89.798	82.536	434.311	94.398	117.902	357.861	100.585
	493.863	395.992	37.596	109.592	433.088	100.964	165.363	364.766	101.666
	86.571	405.974	115.562	280.687	436.732	87.435	185.389	361.218	88
	258.292	399.064	114.848	540.086	441.112	76.725	329.901	363.305	66.813
	601.327	407.239	61.278	201.325	444.931	96.729	94.103	374.781	101.423
	467.553	401.485	53.924	316.894	444.79	99.054	567.594	368.507	44.816
	154.113	413.534	130.163	381.651	439.13	67.002	285.066	378.51	89.417
	506.28	410.556	27.246	228.11	451.804	112.715	147.056	379.571	94.016
	301.892	419.454	87.739	409.693	442.045	161.153	408.339	377.464	80.251
	363.616	420.658	60.994	508.499	451.137	64.137	427.424	393.583	81.668
	286.9	418.387	89.704	253.155	456.42	72.421	519.483	386.414	64.814
	140.858	430.133	116.477	340.568	459.393	74.528	111.988	380.857	100.865
	204.559	428.399	113.238	587.919	458.23	89.48	605.806	371.965	89.359
	54.182	420.186	126.402	571.163	471.414	88.45	348.64	381.687	52.839
	612.23	425.984	71.704	71.584	461.326	120.461	312.927	393.396	87.283
	466.16	425.165	53.386	121.479	467.918	93.604	59.061	387.522	109.038
	271.357	425.426	106.605	483.169	466.029	84.132	482.087	388.071	67.488
	330.697	441.804	66.708	521.107	464.409	64.322	237.92	381.885	96.243
	381.396	447.05	83.553	95.026	468.103	115.951	79.76	382.192	101.426
	247.089	435.283	139.563	366.179	466.653	84.589	259.685	386.291	94.693
	476.274	439.786	58.297	457.79	463.929	114.504	575.128	391.904	46.154
	501.357	443.654	49.746	159.113	466.152	106.197	126.758	403.383	82.466
	85.897	443.721	131.003	402.848	466.104	86.799	31.979	394.076	104.069
	109.366	443.941	126.445	428.677	469.807	67.578	220.066	401.548	97.322
	562.299	443.613	54.287	176.26	468.965	96.08	592.051	409.923	70.206
	534.948	442.926	52.589	141.899	473.545	103.602	189.346	400.095	114.783
	417.682	444.716	65.999	299.928	477.028	89.82	368.351	406.11	63.035
	196.567	449.709	119.588	548.133	480.705	91.009	540.023	404.952	64.13
	233.266	473.869	113.507	195.998	478.128	113.344	393.398	415.165	67.442
	591.872	441.684	70.584	274.096	477.264	96.168	161.076	405.884	78.07
	171.721	445.048	134.184	218.914	479.605	98.084	448.659	413.981	52.683
	292.734	465.413	92.726	495.348	496.029	84.229	52.521	410.998	122.566
	248.208	464.212	114.376	529.214	488.229	83.327	84.656	416.448	112.018
	276.587	453.72	89.327	255.963	491.671	109.837	490.304	419.333	60.556
	310.778	466.284	104.829	383.658	489.191	77.281	141.991	409.663	96.674
	63.932	464.249	121.968	446.653	493.516	89.717	107.129	415.493	104.532
	358.353	479.047	89.568	340.802	503.58	102.148	245.854	417.737	109.024
	434.755	473.846	47.138	235.532	498.714	87.648	270.308	420.248	99.629
	574.21	464.222	22.54	512.031	497.586	94.922	512.004	432.695	64.18
	147.182	478.371	120.725	136.87	501.21	108.988	566.023	431.005	74.135
	175.42	475.511	125.335	157.897	499.63	104.352	181.413	432.937	111.383
	335.909	477.485	70.452	473.218	501.324	113.67	333.202	423.852	63.194
	202.469	489.178	111.583	181.6	499.816	147.964	296.265	426.57	173.434
	395.46	472.07	57.999	114.525	508.159	111.229	208.705	436.249	122.966
	455.582	478.488	56.318	133.701	522.384	119.107	408.894	439.158	25.37
	266.945	486.639	96.089	315.439	509.016	123.056	532.444	449.281	53.348
	518.15	475.03	15.458	404.621	511.344	100.852	49.432	438.718	113.062
	467.219	499.014	51.2	367.516	515.763	87.2	234.841	437.695	120.912
	282.148	486.991	105.848	425.979	523.385	85.049	457.174	443.791	37.253
	128.47	488.772	134.308	213.249	514.792	108.304	141.382	442.485	87.407
	550.424	490.512	51.327	281.111	513.808	78.48	72.054	448.147	97.96
	571.471	497.498	51.277	562.872	506.878	72.905	164.65	446.648	99.825
	304.018	502.664	85.503	531.17	514.501	72.913	358.905	443.883	179.925
	87.755	505.796	145.92	546.815	518.266	70.637	108.808	445.891	116.539
	496.895	504.482	36.681	155.462	526.724	112.207	257.916	451.295	76.281
	514.968	513.621	27.64	463.91	521.98	110.766	312.458	450.544	166.092
	318.601	515.976	82.611	261.534	532.93	117.653	281.362	453.719	76.628
	339.172	509.956	63.289	388.162	532.33	99.039	93.759	454.555	118.211
	415.886	527.827	53.704	199.195	529.92	123.292	489.556	455.617	156.525
	244.028	512.693	136.52	175.456	526.57	131.264	556.449	469.808	46.716
	291.7	528.012	123.208	237.559	532.611	117.921	190.207	463.623	33.247
	562.771	524.11	37.014	444.686	539.31	76.245	218.249	465.705	4.734
	169.656	530.33	135.955	511.616	531.276	106.636	462.883	349.451	50.996
	152.75	538.697	136.692	301.225	533.101	3.841	453.957	377.811	42.938
	122.417	537.439	145.747	487.919	535.992	108.464	222.588	357.814	87.369
	468.432	531.992	79.681	324.73	544.842	61.255	203.76	361.995	89.784
	509.176	533.915	19.32	137.398	554.199	126.098	239.767	460.617	131.54
	287.083	552.037	109.357	357.982	545.295	128.065	122.256	440.399	97.82
	493.597	554.796	23.238	178.264	555.83	110.678
	516.081	557.104	25.489	229.386	553.163	139.506
	211.775	551.643	143.089	466.454	555.751	70.037
	447.949	562.285	38.574	194.933	561.263	97.875
	154.593	566.59	153.393	405.458	555.036	64.674
	384.633	577.52	46.92	287.528	556.894	79.883
	191.53	573.285	153.948	376.915	558.821	93.343
	342.199	578.247	51.879	161.917	565.757	105.276
	365.229	573.54	43.075	344.712	565.555	106.733
	203.401	610.768	178.962	219.713	581.762	117.394
	439.674	441.417	64.343	306.263	570.736	96.455
	401.251	494.258	63.355	266.05	566.738	140.813
	376.358	497.064	76.365	482.787	562.665	37.991
	388.778	532.859	64.816	248.982	580.346	121.903
	380.681	515.468	67.608	418.336	574.505	56.343
	426.268	556.382	39.999	440.723	579.603	38.165
	352.766	543.538	58.029	324.683	575.403	95.625
	367.902	548.525	74.089	389.552	585.678	59.581
	349.633	525.544	34.909	365.462	581.938	96.363
	225.802	518.117	104.504	178.725	588.828	108.637
	193.233	525.62	146.323	290.744	584.056	136.185
	181.254	503.887	144.534	196.869	596.809	122.502
	265.992	539.029	109.05	275.517	602.409	132.75
	328.833	557.438	67.182	348.444	597.099	142.673
	500.144	307.616	73.393	324.537	604.49	171.666
				301.23	604.342	98.593
				250.534	611.408	161.928
				222.336	613.01	173.804
				102.739	458.163	107.614
[truncated: 26 more columns]

## Sheet: Figure 5
5_A	time (s)	4.5_height (micro m)		time (s)	4.6_height (micro m)		time (s)	5.15_height (micro m)		time (s)	5.25_height (micro m)		time (s)	6.0_height (micro m)		time (s)	6.07_height (micro m)		time (s)	6.11_height (micro m)		time (s)	6.18_height (micro m)		time (s)	6.25_height (micro m)		time (s)	6.5_height (micro m)		time (s)	6.41_height (micro m)		time (s)	7.04_height (micro m)		time (s)	7.15_height (micro m)		time (s)	7.25_height (micro m)		time (s)	7.4_height (micro m)		time (s)	7.8_height (micro m)		time (s)
	0	26.5734		0	15.0974		0	15.7013		0	22.3445		0	15.701		0	15.0974		0	14.4935		0	18.1209		0	19.9148		0	18.0916		0	15.7047		0	16.9128		0	13.289		0	16.3088		0	13.8927		0	13.2886		0
	1	25.9694		1	15.0974		1	15.7013		1	22.3445		1	15.097		1	14.4935		1	14.4935		1	18.1209		1	19.9148		1	31.3588		1	15.7047		1	16.9128		1	13.289		1	16.9128		1	17.5168		1	12.6846		1
	2	26.5734		2	15.0974		2	15.7013		2	22.3445		2	15.097		2	15.0974		2	13.8896		2	17.5168		2	19.9148		2	37.9924		2	21.141		2	16.9128		2	13.289		2	16.3088		2	23.5571		2	13.2886		2
	3	26.5734		3	15.0974		3	15.7013		3	22.3445		3	14.494		3	15.0974		3	14.4935		3	18.1209		3	19.9148		3	41.6108		3	27.1813		3	17.5168		3	28.993		3	16.3088		3	26.5773		3	14.4967		3
	4	25.9694		4	20.5325		4	16.3052		4	22.3445		4	14.494		4	14.4935		4	14.4935		4	21.745		4	27.1566		4	44.023		4	30.2014		4	18.1209		4	33.826		4	24.1611		4	28.9934		4	21.141		4
	5	26.5734		5	24.1559		5	23.552		5	21.7406		5	14.494		5	15.0974		5	16.3052		5	30.8055		5	37.4157		5	45.8321		5	32.0135		5	27.1813		5	36.242		5	25.9732		5	30.8055		5	24.1611		5
	6	25.9694		6	26.5715		6	30.7988		6	22.3445		6	13.89		6	18.7208		6	24.7598		6	35.6377		6	41.0366		6	47.6413		6	33.8256		6	30.8055		6	38.658		6	27.7853		6	32.6175		6	25.9732		6
	7	25.9694		7	27.7793		7	34.4221		7	21.7406		7	14.494		7	24.7598		7	28.3832		7	38.6578		7	44.054		7	48.8474		7	36.2417		7	33.8256		7	40.47		7	28.9934		7	33.8256		7	27.7853		7
	8	25.9694		8	28.9871		8	36.8377		8	36.2343		8	22.344		8	28.9871		8	30.7988		8	41.0739		8	45.8644		8	50.0535		8	38.0538		8	35.0337		8	42.282		8	30.8055		8	35.0337		8	28.9934		8
	9	34.4246		9	30.7988		9	38.6494		9	43.4812		9	33.214		9	32.0066		9	32.6105		9	43.4901		9	47.0714		9	50.6566		9	39.2619		9	36.8457		9	43.49		9	32.0135		9	35.6377		9	29.5974		9
	10	38.6522		10	32.0066		10	41.065		10	48.3124		10	38.649		10	34.4221		10	34.4221		10	44.6981		10	48.8818		10	51.8627		10	40.4699		10	37.4498		10	45.302		10	32.6175		10	36.8457		10	30.8055		10
	11	43.4837		11	32.6105		11	42.2728		11	50.1241		11	45.292		11	36.2338		11	36.2338		11	46.5102		11	51.2957		11	52.4657		11	41.0739		11	38.6578		11	46.51		11	33.8256		11	37.4498		11	31.4095		11
	12	46.5034		12	33.8182		12	43.4806		12	53.1436		12	48.312		12	38.0455		12	37.4416		12	47.7183		12	52.5027		12	53.6719		12	41.0739		12	39.8659		12	47.718		12	33.8256		12	38.0538		12	32.0135		12
	13	49.5231		13	34.4221		13	44.6884		13	55.5593		13	51.935		13	39.8572		13	38.0455		13	48.9263		13	53.7096		13	54.2749		13	42.886		13	40.4699		13	48.322		13	35.0337		13	39.2619		13	33.2216		13
	14	51.3349		14	35.026		14	45.2923		14	57.371		14	53.747		14	40.4611		14	39.2533		14	50.7384		14	54.9166		14	55.481		14	43.4901		14	41.678		14	48.926		14	35.6377		14	39.8659		14	33.8256		14
	15	53.1468		15	36.2338		15	47.104		15	58.5788		15	54.351		15	40.4611		15	40.4611		15	51.9465		15	56.1236		15	56.0841		15	44.0941		15	42.282		15	50.134		15	36.2417		15	40.4699		15	34.4296		15
	16	54.3546		16	36.8377		16	48.3118		16	60.3905		16	55.559		16	41.065		16	41.6689		16	52.5505		16	56.727		16	56.6871		16	44.6981		16	42.886		16	50.738		16	36.8457		16	41.0739		16	34.4296		16
	17	55.5625		17	37.4416		17	48.9157		17	61.5983		17	56.766		17	41.6689		17	42.2728		17	53.7585		17	56.727		17	57.8932		17	45.3021		17	43.4901		17	51.342		17	37.4498		17	41.678		17	35.0337		17
	18	56.1665		18	38.0455		18	50.1235		18	62.8061		18	57.37		18	42.2728		18	42.8767		18	54.9666		18	58.5375		18	58.4963		18	45.9062		18	44.0941		18	51.946		18	37.4498		18	42.282		18	35.6377		18
	19	57.3743		19	38.6494		19	50.7274		19	64.0139		19	57.974		19	42.8767		19	43.4806		19	55.5706		19	58.5375		19	59.0993		19	46.5102		19	44.6981		19	52.55		19	38.0538		19	42.886		19	36.2417		19
	20	57.9783		20	39.2533		20	51.3313		20	64.6178		20	59.182		20	43.4806		20	44.0845		20	56.7787		20	60.3479		20	59.7024		20	47.1142		20	45.3021		20	53.155		20	38.6578		20	43.4901		20	36.8457		20
	21	58.5822		21	39.8572		21	52.5391		21	100.248		21	59.786		21	43.4806		21	44.6884		21	57.3827		21	60.9514		21	60.3055		21	47.7183		21	45.9062		21	53.155		21	38.6578		21	44.0941		21	36.8457		21
	22	59.1862		22	40.4611		22	53.143		22	66.4295		22	60.39		22	44.0845		22	44.6884		22	58.5908		22	60.9514		22	60.9085		22	48.9263		22	46.5102		22	53.759		22	39.2619		22	44.0941		22	37.4498		22
	23	59.7901		23	41.065		23	53.7469		23	67.6374		23	60.39		23	44.6884		23	45.2923		23	59.1948		23	62.7618		23	61.5116		23	49.5303		23	47.1142		23	53.759		23	39.8659		23	44.6981		23	38.0538		23
	24	60.394		24	41.6689		24	54.3507		24	68.2413		24	60.994		24	44.6884		24	45.8962		24	59.7988		24	63.9688		24	62.1146		24	49.5303		24	47.1142		24	53.759		24	39.8659		24	45.3021		24	38.0538		24
	25	60.394		25	41.6689		25	54.9546		25	68.8452		25	61.598		25	45.8962		25	46.5001		25	60.4029		25	63.9688		25	62.1146		25	50.1344		25	47.7183		25	54.363		25	40.4699		25	45.3021		25	38.6578		25
	26	60.998		26	42.2728		26	54.9546		26	69.4491		26	61.598		26	45.8962		26	47.104		26	61.0069		26	64.5723		26	62.7177		26	50.7384		26	47.7183		26	54.967		26	40.4699		26	45.9062		26	38.6578		26
	27	61.6019		27	42.8767		27	56.1624		27	70.053		27	62.201		27	45.8962		27	47.104		27	61.6109		27	65.7792		27	63.3207		27	50.7384		27	48.3223		27	54.967		27	41.0739		27	46.5102		27	39.2619		27
	28	61.6019		28	42.8767		28	56.1624		28	71.8647		28	62.201		28	46.5001		28	47.7079		28	62.2149		28	65.1757		28	63.9238		28	51.3424		28	48.3223		28	54.967		28	41.0739		28	46.5102		28	39.8659		28
	29	62.2059		29	43.4806		29	56.7663		29	71.8647		29	62.805		29	45.8962		29	48.3118		29	62.819		29	65.7792		29	64.5268		29	51.3424		29	48.9263		29	55.571		29	41.0739		29	47.1142		29	39.8659		29
	30	62.2059		30	44.0845		30	56.7663		30	72.4686		30	62.201		30	46.5001		30	48.3118		30	63.423		30	66.3827		30	64.5268		30	51.3424		30	48.9263		30	55.571		30	41.678		30	47.7183		30	40.4699		30
	31	62.8098		31	44.0845		31	57.3702		31	73.0725		31	62.805		31	47.104		31	48.9157		31	64.027		31	66.3827		31	65.1299		31	51.3424		31	49.5303		31	56.175		31	41.678		31	47.7183		31	40.4699		31
	32	63.4137		32	44.6884		32	57.3702		32	73.0725		32	62.805		32	47.104		32	48.9157		32	64.6311		32	66.3827		32	65.1299		32	51.9465		32	48.9263		32	56.175		32	41.0739		32	48.3223		32	40.4699		32
	33	63.4137		33	44.6884		33	57.9741		33	73.6764		33	63.409		33	47.7079		33	49.5196		33	64.6311		33	67.5897		33	65.7329		33	52.5505		33	50.1344		33	56.175		33	42.282		33	48.3223		33	41.0739		33
	34	63.4137		34	45.2923		34	57.9741		34	74.2803		34	63.409		34	48.3118		34	50.1235		34	65.2351		34	68.1931		34	66.336		34	52.5505		34	49.5303		34	56.175		34	42.282		34	48.3223		34	41.0739		34
	35	64.0177		35	45.2923		35	58.578		35	74.2803		35	63.409		35	48.3118		35	49.5196		35	65.8391		35	67.5897		35	66.336		35	53.1545		35	50.7384		35	56.779		35	42.282		35	48.9263		35	41.678		35
	36	64.0177		36	45.8962		36	58.578		36	74.8842		36	64.013		36	48.3118		36	50.1235		36	65.8391		36	68.7966		36	66.9391		36	53.1545		36	50.1344		36	57.383		36	42.886		36	49.5303		36	41.678		36
	37	64.6216		37	45.8962		37	58.578		37	75.4881		37	64.013		37	48.3118		37	50.7274		37	66.4431		37	69.4001		37	66.9391		37	53.7585		37	50.7384		37	57.383		37	42.886		37	49.5303		37	41.678		37
	38	64.6216		38	46.5001		38	59.7858		38	76.092		38	64.013		38	48.3118		38	50.7274		38	67.0472		38	69.4001		38	67.5421		38	53.7585		38	50.7384		38	57.383		38	42.886		38	50.1344		38	42.282		38
	39	64.6216		39	47.104		39	60.3897		39	76.6959		39	64.617		39	48.9157		39	50.7274		39	67.0472		39	70.0036		39	68.1452		39	53.7585		39	50.7384		39	57.383		39	43.4901		39	50.1344		39	42.282		39
	40	65.2256		40	47.104		40	59.7858		40	76.6959		40	65.221		40	48.9157		40	51.3313		40	67.6512		40	70.0036		40	68.1452		40	54.3626		40	51.3424		40	57.987		40	43.4901		40	50.7384		40	42.282		40
	41	65.2256		41	47.104		41	60.3897		41	77.2998		41	65.221		41	49.5196		41	51.3313		41	68.2552		41	70.6071		41	68.1452		41	54.3626		41	51.3424		41	57.987		41	44.0941		41	50.7384		41	42.886		41
	42	65.2256		42	47.7079		42	60.9936		42	77.9037		42	65.221		42	49.5196		42	51.9352		42	68.8593		42	70.0036		42	68.7482		42	54.9666		42	51.3424		42	58.591		42	44.0941		42	51.3424		42	42.886		42
	43	65.8295		43	48.3118		43	60.9936		43	77.9037		43	65.221		43	49.5196		43	51.9352		43	68.8593		43	70.6071		43	69.3513		43	55.5706		43	51.9465		43	58.591		43	44.0941		43	51.3424		43	42.886		43
	44	65.8295		44	48.3118		44	61.5975		44	78.5076		44	65.825		44	49.5196		44	52.5391		44	69.4633		44	71.2105		44	69.3513		44	55.5706		44	52.5505		44	58.591		44	44.6981		44	51.9465		44	43.4901		44
	45	65.8295		45	48.9157		45	62.2014		45	79.1115		45	66.429		45	49.5196		45	52.5391		45	69.4633		45	71.814		45	69.9543		45	56.1747		45	51.9465		45	59.195		45	44.6981		45	52.5505		45	43.4901		45
	46	66.4334		46	48.9157		46	62.2014		46	79.1115		46	66.429		46	50.1235		46	52.5391		46	70.0673		46	71.814		46	69.9543		46	56.1747		46	52.5505		46	59.195		46	44.0941		46	52.5505		46	44.0941		46
	47	66.4334		47	49.5196		47	62.8053		47	79.7155		47	66.429		47	50.7274		47	53.143		47	70.6713		47	72.4175		47	69.9543		47	56.7787		47	53.1545		47	59.195		47	45.3021		47	53.1545		47	44.0941		47
	48	67.0374		48	49.5196		48	62.8053		48	79.7155		48	67.033		48	50.7274		48	53.143		48	70.6713		48	71.814		48	70.5574		48	56.7787		48	53.1545		48	59.799		48	45.3021		48	53.1545		48	44.0941		48
	49	67.0374		49	50.1235		49	63.4092		49	80.3194		49	67.636		49	50.7274		49	53.143		49	71.2754		49	73.021		49	70.5574		49	57.3827		49	53.1545		49	59.799		49	45.9062		49	53.7585		49	44.6981		49
	50	67.6413		50	50.1235		50	64.0131		50	80.3194		50	67.033		50	51.3313		50	53.7469		50	71.2754		50	72.4175		50	70.5574		50	57.9867		50	53.7585		50	60.403		50	45.9062		50	53.7585		50	44.6981		50
	51	67.6413		51	50.7274		51	64.0131		51	80.9233		51	67.636		51	50.7274		51	53.7469		51	71.8794		51	73.021		51	70.5574		51	57.9867		51	54.3626		51	60.403		51	45.9062		51	54.3626		51	44.6981		51
	52	67.6413		52	50.7274		52	64.617		52	80.9233		52	68.24		52	51.3313		52	54.3507		52	71.8794		52	73.6245		52	71.1604		52	57.9867		52	54.3626		52	60.403		52	46.5102		52	54.3626		52	45.3021		52
	53	68.2453		53	51.3313		53	64.617		53	81.5272		53	68.24		53	51.3313		53	54.3507		53	72.4834		53	73.6245		53	71.1604		53	58.5908		53	54.3626		53	61.007		53	46.5102		53	54.9666		53	45.3021		53
	54	68.2453		54	51.3313		54	64.617		54	81.5272		54	68.24		54	51.3313		54	54.9546		54	73.0875		54	73.6245		54	71.1604		54	58.5908		54	54.3626		54	61.007		54	47.1142		54	54.9666		54	45.9062		54
	55	68.8492		55	51.9352		55	65.2209		55	82.1311		55	68.844		55	51.9352		55	54.9546		55	73.0875		55	74.2279		55	71.7635		55	59.1948		55	54.9666		55	61.611		55	47.1142		55	55.5706		55	45.9062		55
	56	68.8492		56	51.9352		56	65.8248		56	82.735		56	68.844		56	51.9352		56	54.9546		56	73.6915		56	74.8314		56	71.7635		56	59.1948		56	54.9666		56	62.215		56	47.1142		56	56.1747		56	45.9062		56
	57	69.4532		57	52.5391		57	65.8248		57	82.735		57	69.448		57	51.9352		57	55.5585		57	74.2955		57	74.8314		57	71.7635		57	59.1948		57	54.9666		57	62.215		57	47.7183		57	56.1747		57	46.5102		57
	58	69.4532		58	53.143		58	66.4287		58	82.735		58	69.448		58	52.5391		58	55.5585		58	74.2955		58	75.4349		58	71.7635		58	59.7988		58	55.5706		58	62.215		58	47.7183		58	56.1747		58	46.5102		58
	59	69.4532		59	53.143		59	67.0326		59	83.3389		59	70.052		59	53.143		59	56.1624		59	74.8995		59	75.4349		59	72.3665		59	60.4029		59	56.1747		59	63.423		59	47.7183		59	56.7787		59	46.5102		59
	60	70.0571		60	53.7469		60	67.0326		60	83.3389		60	70.052		60	52.5391		60	56.7663		60	74.8995		60	76.0384		60	72.3665		60	61.0069		60	56.1747		60	64.027		60	48.3223		60	57.3827		60	47.1142		60
	61	70.0571		61	53.7469		61	67.6365		61	83.9428		61	70.656		61	53.143		61	56.1624		61	75.5036		61	76.0384		61	72.3665		61	61.0069		61	56.1747		61	63.423		61	48.3223		61	57.3827		61	47.1142		61
	62	70.661		62	54.3507		62	68.2404		62	84.5467		62	71.26		62	53.143		62	56.1624		62	76.1076		62	76.6418		62	72.9696		62	61.6109		62	56.7787		62	64.027		62	48.3223		62	57.3827		62	47.7183		62
	63	70.661		63	54.3507		63	68.2404		63	84.5467		63	71.26		63	53.7469		63	56.7663		63	76.7116		63	76.6418		63	72.9696		63	61.6109		63	56.7787		63	64.027		63	48.9263		63	57.9867		63	47.7183		63
	64	70.661		64	54.9546		64	68.8443		64	85.1506		64	71.864		64	53.7469		64	56.7663		64	76.7116		64	76.6418		64	72.9696		64	61.6109		64	56.7787		64	64.631		64	48.9263		64	57.9867		64	47.7183		64
	65	71.265		65	54.9546		65	69.4482		65	85.7545		65	71.864		65	53.7469		65	56.7663		65	77.3157		65	77.2453		65	72.9696		65	62.2149		65	56.7787		65	64.631		65	49.5303		65	58.5908		65	48.3223		65
	66	71.265		66	55.5585		66	69.4482		66	85.7545		66	72.468		66	53.7469		66	57.3702		66	77.3157		66	77.2453		66	73.5727		66	62.2149		66	57.3827		66	64.631		66	49.5303		66	58.5908		66	48.3223		66
	67	71.8689		67	55.5585		67	70.0521		67	86.3584		67	73.072		67	54.3507		67	57.3702		67	77.9197		67	77.8488		67	73.5727		67	62.819		67	57.9867		67	65.235		67	49.5303		67	59.1948		67	48.9263		67
	68	71.8689		68	56.1624		68	70.656		68	86.9623		68	73.072		68	54.9546		68	57.9741		68	77.9197		68	77.8488		68	73.5727		68	62.819		68	57.9867		68	65.235		68	50.1344		68	59.7988		68	48.9263		68
	69	72.4729		69	56.1624		69	71.2599		69	86.9623		69	73.072		69	54.9546		69	57.9741		69	78.5237		69	78.4523		69	74.1757		69	62.819		69	57.9867		69	65.235		69	50.1344		69	59.7988		69	48.9263		69
	70	72.4729		70	56.7663		70	71.2599		70	87.5662		70	73.675		70	55.5585		70	58.578		70	79.1277		70	78.4523		70	74.1757		70	63.423		70	59.1948		70	65.839		70	50.7384		70	59.7988		70	49.5303		70
	71	73.0768		71	56.7663		71	71.8638		71	87.5662		71	74.279		71	55.5585		71	58.578		71	79.1277		71	79.0558		71	74.1757		71	63.423		71	58.5908		71	66.443		71	50.7384		71	60.4029		71	49.5303		71
	72	73.0768		72	56.7663		72	72.4677		72	88.1701		72	74.279		72	55.5585		72	58.578		72	79.7318		72	79.0558		72	74.1757		72	64.027		72	58.5908		72	66.443		72	51.3424		72	60.4029		72	50.1344		72
	73	73.0768		73	57.3702		73	73.0716		73	88.774		73	74.883		73	55.5585		73	58.578		73	80.3358		73	79.6592		73	74.7788		73	64.027		73	59.1948		73	67.651		73	51.3424		73	61.0069		73	50.1344		73
	74	73.6807		74	57.3702		74	73.0716		74	88.774		74	74.883		74	55.5585		74	58.578		74	80.3358		74	79.6592		74	75.3818		74	64.6311		74	59.1948		74	68.255		74	51.3424		74	61.0069		74	50.1344		74
	75	73.6807		75	57.9741		75	73.6755		75	89.3779		75	75.487		75	56.1624		75	59.1819		75	80.9398		75	80.2627		75	75.3818		75	64.6311		75	59.1948		75	68.255		75	51.9465		75	61.0069		75	50.7384		75
	76	74.2847		76	58.578		76	74.2794		76	89.3779		76	75.487		76	56.7663		76	59.1819		76	80.9398		76	80.2627		76	75.3818		76	64.6311		76	60.4029		76	68.859		76	51.9465		76	61.6109		76	50.7384		76
	77	74.2847		77	58.578		77	74.2794		77	89.9818		77	76.091		77	56.7663		77	60.3897		77	81.5439		77	80.2627		77	75.9849		77	65.2351		77	59.7988		77	68.859		77	51.9465		77	61.6109		77	50.7384		77
	78	74.2847		78	59.1819		78	74.8833		78	89.9818		78	76.695		78	56.7663		78	59.7858		78	82.1479		78	80.8662		78	75.3818		78	65.2351		78	60.4029		78	68.859		78	52.5505		78	61.6109		78	51.3424		78
	79	74.8886		79	59.1819		79	74.8833		79	90.5857		79	77.299		79	57.3702		79	60.3897		79	82.1479		79	80.8662		79	75.9849		79	65.8391		79	60.4029		79	68.859		79	52.5505		79	62.2149		79	51.3424		79
	80	74.8886		80	59.7858		80	75.4872		80	91.1897		80	77.299		80	57.9741		80	60.3897		80	82.7519		80	81.4697		80	75.9849		80	65.8391		80	60.4029		80	69.463		80	52.5505		80	62.2149		80	51.9465		80
	81	75.4926		81	59.7858		81	76.091		81	91.1897		81	77.299		81	57.9741		81	60.9936		81	83.3559		81	81.4697		81	76.5879		81	66.4431		81	61.0069		81	69.463		81	53.1545		81	62.2149		81	51.9465		81
	82	75.4926		82	59.7858		82	76.091		82	91.7936		82	77.903		82	58.578		82	60.9936		82	83.3559		82	82.0732		82	76.5879		82	66.4431		82	61.0069		82	69.463		82	53.1545		82	62.819		82	51.9465		82
	83	76.0965		83	60.3897		83	76.6949		83	92.3975		83	78.507		83	58.578		83	60.9936		83	83.96		83	82.0732		83	76.5879		83	67.0472		83	61.0069		83	70.067		83	53.1545		83	62.819		83	52.5505		83
	84	76.7004		84	60.3897		84	76.6949		84	92.3975		84	78.507		84	59.1819		84	61.5975		84	83.96		84	82.6766		84	77.191		84	67.0472		84	61.0069		84	70.067		84	53.7585		84	63.423		84	52.5505		84
	85	76.7004		85	60.3897		85	77.9027		85	93.0014		85	79.111		85	59.1819		85	61.5975		85	84.564		85	82.6766		85	77.794		85	67.0472		85	61.6109		85	70.671		85	53.7585		85	63.423		85	52.5505		85
	86	76.7004		86	60.9936		86	77.9027		86	93.0014		86	79.111		86	59.1819		86	62.2014		86	85.168		86	83.2801		86	78.3971		86	67.6512		86	62.2149		86	70.671		86	53.7585		86	63.423		86	53.1545		86
	87	77.3044		87	60.9936		87	77.9027		87	93.6053		87	79.714		87	59.7858		87	62.2014		87	85.168		87	83.2801		87	77.794		87	67.6512		87	62.2149		87	71.275		87	54.3626		87	64.027		87	53.1545		87
	88	77.3044		88	61.5975		88	78.5066		88	93.6053		88	79.714		88	60.3897		88	62.2014		88	85.7721		88	83.2801		88	77.794		88	67.6512		88	62.2149		88	71.879		88	54.3626		88	64.027		88	53.1545		88
	89	77.9083		89	61.5975		89	79.1105		89	94.2092		89	80.318		89	60.3897		89	62.8053		89	86.3761		89	83.8836		89	78.3971		89	68.2552		89	62.2149		89	71.879		89	54.3626		89	64.6311		89	53.7585		89
	90	77.9083		90	61.5975		90	79.1105		90	94.8131		90	80.318		90	60.3897		90	62.8053		90	86.3761		90	83.8836		90	79.0001		90	68.2552		90	63.423		90	71.879		90	54.9666		90	64.6311		90	53.7585		90
	91	78.5123		91	62.2014		91	79.7144		91	94.8131		91	80.922		91	60.3897		91	63.4092		91	86.9801		91	84.4871		91	79.0001		91	68.8593		91	62.819		91	71.879		91	54.9666		91	64.6311		91	53.7585		91
	92	78.5123		92	62.2014		92	79.7144		92	94.8131		92	80.922		92	60.9936		92	63.4092		92	87.5841		92	84.4871		92	79.0001		92	68.8593		92	62.819		92	72.483		92	54.9666		92	64.6311		92	54.3626		92
	93	78.5123		93	62.8053		93	80.3183		93	96.0209		93	82.13		93	61.5975		93	63.4092		93	87.5841		93	85.0906		93	79.6032		93	69.4633		93	62.819		93	72.483		93	55.5706		93	64.6311		93	54.3626		93
	94	79.1162		94	62.8053		94	80.9222		94	96.0209		94	82.13		94	61.5975		94	64.0131		94	88.1882		94	85.0906		94	79.6032		94	69.4633		94	63.423		94	73.087		94	55.5706		94	64.6311		94	54.9666		94
	95	79.1162		95	63.4092		95	80.9222		95	96.0209		95	81.526		95	61.5975		95	64.0131		95	88.1882		95	85.0906		95	80.2063		95	69.4633		95	63.423		95	73.087		95	55.5706		95	65.2351		95	54.9666		95
	96	79.7201		96	63.4092		96	81.5261		96	96.6248		96	82.13		96	62.2014		96	65.2209		96	88.7922		96	85.694		96	80.2063		96	70.0673		96	63.423		96	73.087		96	56.1747		96	65.2351		96	54.9666		96
	97	79.7201		97	63.4092		97	81.5261		97	97.2287		97	82.13		97	62.2014		97	64.617		97	88.7922		97	85.694		97	80.2063		97	70.0673		97	63.423		97	73.691		97	56.1747		97	65.8391		97	54.9666		97
	98	79.7201		98	64.0131		98	82.13		98	97.2287		98	82.734		98	62.8053		98	64.617		98	89.3962		98	86.2975		98	80.8093		98	70.6713		98	64.027		98	73.691		98	56.1747		98	65.8391		98	55.5706		98
	99	80.3241		99	64.0131		99	82.7339		99	97.8326		99	83.338		99	62.8053		99	65.2209		99	90.0003		99	86.2975		99	80.8093		99	70.6713		99	64.027		99	74.296		99	56.7787		99	65.8391		99	55.5706		99
	100	80.3241		100	64.617		100	82.7339		100	97.8326		100	83.338		100	62.8053		100	65.2209		100	90.0003		100	86.901		100	80.8093		100	70.6713		100	64.027		100	74.296		100	56.7787		100	65.8391		100	56.1747		100
	101	80.928		101	64.617		101	83.3378		101	98.4365		101	83.942		101	63.4092		101	65.8248		101	90.6043		101	86.901		101	80.8093		101	70.6713		101	64.6311		101	74.296		101	56.7787		101	65.8391		101	56.1747		101
	102	80.928		102	64.617		102	83.3378		102	98.4365		102	83.942		102	63.4092		102	65.8248		102	90.6043		102	86.901		102	81.4124		102	71.2754		102	64.6311		102	74.296		102	56.7787		102	66.4431		102	56.1747		102
	103	81.532		103	64.617		103	83.9417		103	99.0404		103	84.546		103	64.0131		103	66.4287		103	91.2083		103	87.5045		103	81.4124		103	71.2754		103	64.6311		103	74.296		103	57.3827		103	66.4431		103	56.7787		103
	104	81.532		104	65.2209		104	83.9417		104	99.0404		104	84.546		104	64.0131		104	66.4287		104	91.2083		104	87.5045		104	81.4124		104	71.8794		104	64.6311		104	74.296		104	57.3827		104	67.0472		104	56.7787		104
	105	81.532		105	65.2209		105	84.5456		105	99.6443		105	85.15		105	64.0131		105	66.4287		105	91.8123		105	88.1079		105	82.0154		105	71.8794		105	64.6311		105	74.9		105	57.3827		105	67.0472		105	56.7787		105
	106	82.1359		106	65.8248		106	85.1495		106	100.248		106	85.15		106	64.617		106	66.4287		106	92.4164		106	88.1079		106	82.0154		106	72.4834		106	65.2351		106	74.9		106	57.9867		106	67.0472		106	57.3827		106
	107	82.1359		107	66.4287		107	85.1495		107	100.248		107	85.753		107	64.617		107	67.0326		107	92.4164		107	88.7114		107	82.0154		107	71.8794		107	65.2351		107	75.504		107	57.9867		107	67.0472		107	57.3827		107
	108	83.3438		108	66.4287		108	85.1495		108	100.248		108	85.753		108	65.2209		108	67.0326		108	92.4164		108	88.7114		108	82.6185		108	72.4834		108	65.2351		108	75.504		108	57.9867		108	67.0472		108	57.3827		108
	109	82.7398		109	66.4287		109	85.7534		109	100.852		109	86.357		109	65.8248		109	67.0326		109	93.0204		109	89.3149		109	82.6185		109	72.4834		109	65.8391		109	76.108		109	58.5908		109	67.6512		109	57.9867		109
	110	82.7398		110	66.4287		110	85.7534		110	101.456		110	86.357		110	65.2209		110	67.6365		110	93.0204		110	89.3149		110	82.6185		110	73.0875		110	65.8391		110	76.108		110	58.5908		110	67.6512		110	57.9867		110
	111	83.9477		111	67.0326		111	86.3573		111	102.06		111	86.357		111	65.8248		111	67.6365		111	93.6244		111	89.3149		111	83.2215		111	73.0875		111	65.8391		111	76.108		111	58.5908		111	67.6512		111	57.9867		111
	112	83.3438		112	67.0326		112	86.9612		112	101.456		112	86.961		112	65.8248		112	68.2404		112	93.6244		112	89.9184		112	83.2215		112	73.0875		112	65.8391		112	76.712		112	59.1948		112	67.6512		112	58.5908		112
	113	84.5517		113	67.6365		113	86.9612		113	102.06		113	87.565		113	66.4287		113	68.2404		113	94.2285		113	89.9184		113	83.2215		113	73.6915		113	66.4431		113	77.316		113	59.1948		113	68.2552		113	58.5908		113
	114	84.5517		114	67.6365		114	87.5651		114	102.06		114	87.565		114	66.4287		114	68.8443		114	94.2285		114	90.5219		114	83.8246		114	73.6915		114	66.4431		114	77.316		114	59.1948		114	68.2552		114	58.5908		114
	115	83.9477		115	67.6365		115	86.9612		115	102.664		115	88.169		115	67.0326		115	68.8443		115	94.8325		115	90.5219		115	83.8246		115	73.6915		115	66.4431		115	77.316		115	59.1948		115	68.2552		115	58.5908		115
	116	85.1556		116	68.2404		116	86.9612		116	102.664		116	88.169		116	67.0326		116	68.8443		116	94.8325		116	91.1253		116	83.8246		116	74.2955		116	66.4431		116	77.316		116	59.1948		116	68.2552		116	58.5908		116
	117	84.5517		117	68.2404		117	88.169		117	103.268		117	88.169		117	67.6365		117	69.4482		117	94.8325		117	91.1253		117	84.4276		117	74.2955		117	66.4431		117	77.92		117	59.7988		117	68.2552		117	59.1948		117
	118	85.7595		118	68.2404		118	88.169		118	103.872		118	88.169		118	68.2404		118	69.4482		118	95.4365		118	91.1253		118	84.4276		118	74.2955		118	67.0472		118	77.92		118	59.7988		118	68.8593		118	59.1948		118
	119	85.7595		119	68.8443		119	88.7729		119	103.872		119	88.773		119	67.6365		119	70.0521		119	95.4365		119	91.7288		119	84.4276		119	74.8995		119	66.4431		119	77.92		119	59.7988		119	68.8593		119	60.4029		119
	120	85.7595		120	68.8443		120	88.7729		120	103.872		120	89.377		120	68.2404		120	70.0521		120	96.0405		120	91.7288		120	85.0307		120	74.8995		120	67.0472		120	78.524		120	59.7988		120	68.8593		120	59.7988		120
	121	86.3635		121	69.4482		121	88.7729		121	104.476		121	89.377		121	68.2404		121	70.0521		121	96.0405		121	91.7288		121	85.0307		121	74.8995		121	67.0472		121	78.524		121	60.4029		121	69.4633		121	59.7988		121
	122	85.7595		122	69.4482		122	89.3768		122	105.079		122	89.377		122	69.4482		122	70.656		122	96.6446		122	92.3323		122	85.0307		122	75.5036		122	67.0472		122	78.524		122	60.4029		122	69.4633		122	59.7988		122
	123	86.9674		123	70.0521		123	89.3768		123	105.079		123	89.981		123	68.8443		123	70.656		123	96.6446		123	92.3323		123	85.0307		123	75.5036		123	67.6512		123	78.524		123	60.4029		123	69.4633		123	60.4029		123
	124	86.9674		124	70.0521		124	89.3768		124	105.079		124	89.981		124	68.8443		124	70.656		124	97.2486		124	92.9358		124	85.6337		124	75.5036		124	67.6512		124	79.128		124	60.4029		124	69.4633		124	60.4029		124
	125	86.9674		125	70.656		125	89.9807		125	105.683		125	90.585		125	68.8443		125	71.2599		125	97.2486		125	92.9358		125	85.6337		125	76.1076		125	67.6512		125	79.128		125	61.0069		125	70.0673		125	60.4029		125
	126	87.5714		126	70.656		126	89.9807		126	105.683		126	90.585		126	70.0521		126	71.2599		126	97.8526		126	92.9358		126	85.6337		126	76.1076		126	67.6512		126	79.128		126	61.0069		126	70.0673		126	60.4029		126
	127	87.5714		127	70.656		127	90.5846		127	106.287		127	91.188		127	70.0521		127	71.8638		127	97.8526		127	92.9358		127	86.2368		127	76.1076		127	68.2552		127	79.732		127	61.0069		127	70.0673		127	61.6109		127
	128	87.5714		128	71.2599		128	90.5846		128	106.287		128	91.188		128	70.0521		128	71.8638		128	98.4566		128	93.5393		128	86.2368		128	76.7116		128	68.2552		128	79.732		128	61.0069		128	70.0673		128	61.0069		128
	129	88.1753		129	71.2599		129	91.1885		129	106.891		129	91.188		129	71.2599		129	72.4677		129	98.4566		129	93.5393		129	86.2368		129	76.7116		129	68.2552		129	79.732		129	61.6109		129	70.6713		129	61.0069		129
	130	88.1753		130	71.8638		130	91.1885		130	106.891		130	91.792		130	71.2599		130	72.4677		130	98.4566		130	94.1427		130	86.2368		130	76.7116		130	68.2552		130	79.732		130	61.6109		130	70.0673		130	61.0069		130
	131	88.7793		131	71.8638		131	91.1885		131	107.495		131	91.792		131	71.2599		131	72.4677		131	99.0607		131	94.1427		131	86.2368		131	77.3157		131	68.2552		131	79.732		131	61.6109		131	70.6713		131	62.2149		131
	132	88.7793		132	71.8638		132	91.7924		132	107.495		132	91.792		132	71.8638		132	72.4677		132	99.0607		132	94.1427		132	86.8399		132	77.3157		132	68.8593		132	80.336		132	62.2149		132	70.6713		132	61.6109		132
	133	88.7793		133	72.4677		133	91.7924		133	108.099		133	92.396		133	72.4677		133	73.0716		133	99.6647		133	94.7462		133	86.8399		133	77.3157		133	68.8593		133	80.336		133	62.2149		133	70.6713		133	61.6109		133
	134	89.3832		134	72.4677		134	91.7924		134	108.099		134	93		134	71.8638		134	73.0716		134	99.6647		134	94.7462		134	87.4429		134	77.9197		134	68.8593		134	80.336		134	62.2149		134	71.2754		134	61.6109		134
	135	89.3832		135	72.4677		135	92.3963		135	108.099		135	93		135	71.8638		135	73.0716		135	99.6647		135	95.3497		135	87.4429		135	77.9197		135	68.8593		135	80.336		135	62.2149		135	71.2754		135	62.819		135
	136	89.9871		136	73.0716		136	92.3963		136	108.099		136	93.604		136	72.4677		136	73.6755		136	100.269		136	95.3497		136	87.4429		136	77.9197		136	69.4633		136	80.94		136	62.819		136	70.6713		136	62.2149		136
	137	89.9871		137	73.0716		137	93.0002		137	108.703		137	93.604		137	73.0716		137	73.6755		137	100.269		137	95.3497		137	87.4429		137	78.5237		137	69.4633		137	81.544		137	62.819		137	71.8794		137	62.2149		137
	138	89.9871		138	73.0716		138	93.0002		138	109.307		138	93.604		138	73.0716		138	74.2794		138	100.873		138	95.9532		138	87.4429		138	78.5237		138	69.4633		138	80.94		138	62.819		138	71.2754		138	62.2149		138
	139	89.9871		139	73.6755		139	93.0002		139	109.307		139	93.604		139	73.6755		139	74.2794		139	100.873		139	95.9532		139	88.046		139	79.1277		139	69.4633		139	81.544		139	62.819		139	71.2754		139	62.2149		139
	140	90.5911		140	73.6755		140	93.6041		140	109.307		140	94.208		140	73.6755		140	74.2794		140	101.477		140	95.9532		140	88.046		140	79.1277		140	69.4633		140	81.544		140	63.423		140	71.8794		140	62.819		140
	141	90.5911		141	74.2794		141	93.6041		141	109.911		141	94.208		141	73.6755		141	74.8833		141	101.477		141	96.5567		141	88.649		141	79.1277		141	69.4633		141	82.148		141	63.423		141	71.8794		141	62.819		141
	142	91.195		142	74.2794		142	94.208		142	109.911		142	94.812		142	74.2794		142	74.8833		142	102.081		142	96.5567		142	88.649		142	79.7318		142	70.0673		142	82.148		142	63.423		142	71.8794		142	64.027		142
	143	91.195		143	74.8833		143	94.208		143	110.515		143	94.812		143	74.2794		143	75.4872		143	102.081		143	96.5567		143	88.649		143	79.7318		143	70.0673		143	82.148		143	64.027		143	71.2754		143	64.027		143
	144	91.799		144	74.8833		144	94.208		144	110.515		144	94.812		144	74.2794		144	75.4872		144	102.081		144	96.5567		144	88.649		144	79.7318		144	70.0673		144	82.148		144	64.027		144	71.8794		144	63.423		144
	145	91.799		145	74.8833		145	94.8119		145	110.515		145	94.812		145	74.8833		145	75.4872		145	102.685		145	96.5567		145	88.649		145	80.3358		145	70.0673		145	82.148		145	64.027		145	72.4834		145	63.423		145
	146	91.799		146	74.8833		146	94.8119		146	111.118		146	95.416		146	74.8833		146	76.091		146	102.685		146	97.1601		146	88.649		146	80.3358		146	70.0673		146	82.148		146	64.027		146	71.8794		146	63.423		146
	147	92.4029		147	75.4872		147	94.8119		147	111.118		147	95.416		147	75.4872		147	76.091		147	103.289		147	98.3671		147	89.2521		147	80.3358		147	70.0673		147	82.752		147	64.6311		147	71.8794		147	64.6311		147
	148	92.4029		148	75.4872		148	95.4158		148	111.722		148	96.02		148	74.8833		148	76.091		148	103.289		148	97.7636		148	89.2521		148	80.3358		148	70.0673		148	83.356		148	64.6311		148	73.0875		148	64.6311		148
	149	92.4029		149	76.091		149	95.4158		149	111.722		149	96.02		149	75.4872		149	76.6949		149	103.289		149	98.3671		149	89.8551		149	80.9398		149	70.0673		149	83.356		149	64.6311		149	73.0875		149	64.027		149
	150	93.0068		150	76.091		150	95.4158		150	112.326		150	96.624		150	76.091		150	76.6949		150	103.893		150	97.7636		150	89.2521		150	80.9398		150	70.6713		150	83.356		150	64.6311		150	73.0875		150	64.027		150
	151	93.0068		151	76.091		151	96.0197		151	112.326		151	96.624		151	76.091		151	77.2988		151	103.893		151	97.7636		151	89.2521		151	80.9398		151	70.6713		151	83.356		151	65.2351		151	73.0875		151	65.2351		151
	152	93.6108		152	76.6949		152	96.0197		152	112.93		152	96.624		152	76.091		152	77.2988		152	104.497		152	98.3671		152	89.8551		152	81.5439		152	70.6713		152	83.96		152	65.2351		152	73.0875		152	66.4431		152
	153	93.6108		153	76.6949		153	96.0197		153	112.93		153	96.624		153	77.2988		153	77.2988		153	104.497		153	98.3671		153	89.8551		153	81.5439		153	70.6713		153	83.96		153	65.2351		153	73.0875		153	64.6311		153
	154	93.6108		154	76.6949		154	96.6236		154	113.534		154	96.624		154	76.091		154	77.9027		154	105.101		154	98.3671		154	90.4582		154	81.5439		154	70.6713		154	83.356		154	65.2351		154	73.0875		154	65.8391		154
	155	94.2147		155	77.2988		155	96.6236		155	113.534		155	97.227		155	77.2988		155	78.5066		155	105.101		155	98.9706		155	90.4582		155	82.1479		155	70.6713		155	83.96		155	65.2351		155	73.0875		155	67.0472		155
	156	94.2147		156	77.2988		156	96.6236		156	113.534		156	97.227		156	77.2988		156	78.5066		156	105.101		156	98.9706		156	90.4582		156	82.1479		156	70.6713		156	83.96		156	65.8391		156	73.6915		156	67.0472		156
	157	94.2147		157	77.2988		157	97.2275		157	114.138		157	97.227		157	77.2988		157	78.5066		157	105.705		157	98.9706		157	91.0612		157	82.7519		157	70.6713		157	83.96		157	65.8391		157	73.6915		157	67.0472		157
	158	94.8186		158	77.2988		158	97.2275		158	114.138		158	97.227		158	76.6949		158	78.5066		158	105.705		158	98.3671		158	91.0612		158	82.7519		158	70.6713		158	84.564		158	65.8391		158	73.6915		158	67.0472		158
	159	94.8186		159	77.9027		159	97.8314		159	114.742		159	97.831		159	77.9027		159	79.1105		159	106.309		159	99.5741		159	91.0612		159	82.7519		159	71.2754		159	84.564		159	66.4431		159	73.6915		159	66.4431		159
	160	94.8186		160	77.9027		160	97.8314		160	114.742		160	98.435		160	77.9027		160	79.1105		160	106.309		160	99.5741		160	92.2673		160	82.7519		160	71.2754		160	84.564		160	66.4431		160	68.8593		160	67.6512		160
	161	94.8186		161	78.5066		161	97.8314		161	114.742		161	98.435		161	77.9027		161	79.1105		161	106.913		161	100.177		161	92.2673		161	83.3559		161	71.2754		161	84.564		161	66.4431		161	64.027		161	67.6512		161
	162	94.8186		162	78.5066		162	98.4352		162	115.346		162	98.435		162	77.2988		162	79.7144		162	106.913		162	100.177		162	92.2673		162	83.3559		162	71.2754		162	85.168		162	67.0472		162	61.0069		162	67.6512		162
	163	94.8186		163	79.1105		163	98.4352		163	115.346		163	98.435		163	78.5066		163	79.7144		163	107.517		163	100.781		163	91.6643		163	83.3559		163	71.2754		163	85.168		163	67.0472		163	58.5908		163	68.2552		163
	164	94.8186		164	79.1105		164	98.4352		164	115.95		164	98.435		164	78.5066		164	80.3183		164	107.517		164	99.5741		164	92.2673		164	83.3559		164	71.2754		164	85.168		164	67.0472		164	56.7787		164	68.2552		164
	165	94.8186		165	79.1105		165	99.0391		165	115.95		165	99.039		165	78.5066		165	80.3183		165	108.121		165	100.781		165	92.8704		165	83.96		165	71.2754		165	85.772		165	67.0472		165	54.9666		165	68.2552		165
	166	95.4226		166	79.1105		166	99.0391		166	116.554		166	99.039		166	78.5066		166	80.3183		166	108.121		166	100.781		166	93.4734		166	83.96		166	71.2754		166	85.772		166	67.6512		166	53.1545		166	68.8593		166
	167	93.6108		167	79.7144		167	99.643		167	116.554		167	99.039		167	79.1105		167	80.9222		167	108.121		167	100.781		167	92.8704		167	83.96		167	71.2754		167	85.772		167	67.6512		167	51.9465		167	68.8593		167
	168	90.5911		168	79.7144		168	99.643		168	116.554		168	97.831		168	79.7144		168	80.9222		168	108.725		168	101.988		168	92.8704		168	84.564		168	71.8794		168	85.772		168	67.6512		168	50.7384		168	69.4633		168
	169	88.7793		169	79.7144		169	99.643		169	116.554		169	94.208		169	80.3183		169	80.9222		169	108.725		169	101.385		169	93.4734		169	84.564		169	71.8794		169	86.376		169	67.6512		169	49.5303		169	68.8593		169
	170	87.5714		170	80.3183		170	100.247		170	117.158		170	92.396		170	79.7144		170	80.9222		170	108.725		170	101.385		170	92.8704		170	85.168		170	71.8794		170	85.772		170	67.6512		170	48.9263		170	69.4633		170
	171	86.3635		171	79.7144		171	100.247		171	117.158		171	91.188		171	78.5066		171	81.5261		171	109.329		171	101.385		171	94.6796		171	85.168		171	71.8794		171	86.376		171	68.2552		171	47.7183		171	69.4633		171
	172	85.7595		172	80.3183		172	100.247		172	117.761		172	89.981		172	75.4872		172	82.13		172	109.329		172	100.781		172	94.0765		172	85.168		172	71.8794		172	86.98		172	68.2552		172	47.1142		172	69.4633		172
	173	85.1556		173	80.3183		173	100.247		173	117.761		173	89.377		173	72.4677		173	82.13		173	109.329		173	101.988		173	93.4734		173	85.168		173	71.8794		173	87.584		173	68.2552		173	46.5102		173	69.4633		173
	174	83.9477		174	80.3183		174	100.851		174	118.365		174	88.773		174	71.8638		174	82.13		174	109.933		174	101.988		174	94.6796		174	85.168		174	72.4834		174	86.98		174	68.8593		174	45.9062		174	70.0673		174
	175	83.3438		175	80.9222		175	100.851		175	118.365		175	87.565		175	70.656		175	82.13		175	109.933		175	101.988		175	94.6796		175	85.7721		175	72.4834		175	86.98		175	68.8593		175	44.6981		175	70.0673		175
	176	82.1359		176	80.9222		176	101.455		176	118.365		176	86.357		176	70.0521		176	82.7339		176	110.537		176	101.385		176	95.2826		176	85.7721		176	72.4834		176	87.584		176	68.8593		176	44.0941		176	70.0673		176
	177	81.532		177	80.9222		177	101.455		177	118.969		177	85.753		177	68.8443		177	82.7339		177	110.537		177	101.385		177	95.2826		177	86.3761		177	72.4834		177	85.772		177	68.8593		177	43.4901		177	70.6713		177
	178	80.928		178	81.5261		178	101.455		178	118.969		178	85.753		178	68.2404		178	83.3378		178	110.537		178	101.988		178	95.8857		178	86.3761		178	72.4834		178	81.544		178	68.8593		178	42.886		178	70.6713		178
	179	80.3241		179	81.5261		179	101.455		179	118.969		179	84.546		179	67.0326		179	83.3378		179	111.141		179	101.988		179	96.4887		179	86.3761		179	72.4834		179	79.128		179	68.8593		179	42.886		179	70.6713		179
	180	79.7201		180	81.5261		180	102.059		180	119.573		180	83.942		180	66.4287		180	83.3378		180	111.141		180	101.988		180	95.8857		180	82.7519		180	71.8794		180	77.316		180	69.4633		180	42.282		180	70.6713		180
	181	79.1162		181	81.5261		181	102.059		181	120.177		181	83.338		181	65.8248		181	80.9222		181	110.537		181	103.798		181	91.0612		181	80.9398		181	67.6512		181	75.504		181	66.4431		181	41.678		181	67.6512		181
	182	77.9083		182	82.13		182	102.059		182	118.969		182	82.734		182	64.617		182	76.6949		182	106.913		182	97.7636		182	89.2521		182	79.7318		182	65.2351		182	74.9		182	63.423		182	41.0739		182	64.027		182
	183	77.3044		183	82.13		183	97.8314		183	114.138		183	82.13		183	64.617		183	74.8833		183	105.101		183	95.9532		183	88.046		183	78.5237		183	63.423		183	74.296		183	62.2149		183	40.4699		183	62.2149		183
	184	76.7004		184	82.7339		184	94.8119		184	111.722		184	81.526		184	63.4092		184	73.6755		184	103.289		184	94.1427		184	86.8399		184	77.3157		184	61.6109		184	73.087		184	61.0069		184	40.4699		184	61.0069		184
	185	76.0965		185	82.13		185	93.0002		185	109.911		185	80.318		185	62.8053		185	73.0716		185	101.477		185	92.3323		185	85.0307		185	76.7116		185	60.4029		185	72.483		185	59.7988		185	39.8659		185	59.1948		185
	186	76.0965		186	82.7339		186	91.1885		186	108.099		186	80.318		186	62.8053		186	71.8638		186	99.6647		186	91.1253		186	84.4276		186	75.5036		186	58.5908		186	70.671		186	58.5908		186	39.8659		186	57.9867		186
	187	75.4926		187	82.7339		187	89.3768		187	106.287		187	79.714		187	61.5975		187	71.2599		187	97.8526		187	89.3149		187	83.8246		187	74.8995		187	57.3827		187	70.067		187	57.9867		187	39.2619		187	57.3827		187
	188	74.8886		188	83.3378		188	88.169		188	105.079		188	79.111		188	61.5975		188	70.0521		188	96.6446		188	88.1079		188	83.8246		188	74.2955		188	56.1747		188	68.859		188	56.7787		188	39.2619		188	56.7787		188
	189	74.2847		189	83.3378		189	86.3573		189	103.268		189	78.507		189	60.3897		189	69.4482		189	95.4365		189	86.901		189	82.6185		189	73.0875		189	54.9666		189	68.859		189	56.1747		189	39.2619		189	55.5706		189
	190	73.6807		190	83.3378		190	85.1495		190	102.06		190	77.903		190	60.3897		190	68.8443		190	94.2285		190	85.694		190	82.0154		190	73.0875		190	53.7585		190	65.839		190	55.5706		190	38.6578		190	54.9666		190
	191	73.0768		191	83.9417		191	83.3378		191	100.852		191	77.299		191	59.7858		191	68.2404		191	93.0204		191	84.4871		191	81.4124		191	73.0875		191	52.5505		191	65.235		191	54.3626		191	38.0538		191	53.7585		191
	192	72.4729		192	83.3378		192	82.13		192	99.6443		192	76.695		192	59.1819		192	67.6365		192	91.8123		192	83.2801		192	80.8093		192	72.4834		192	54.3626		192	64.631		192	53.7585		192	38.0538		192	53.7585		192
	193	72.4729		193	83.3378		193	80.9222		193	98.4365		193	76.695		193	58.578		193	67.0326		193	90.6043		193	82.0732		193	80.2063		193	71.2754		193	53.7585		193	64.027		193	53.1545		193	37.4498		193	51.9465		193
	194	71.8689		194	83.3378		194	79.7144		194	97.2287		194	76.091		194	58.578		194	66.4287		194	90.0003		194	80.8662		194	80.8093		194	70.6713		194	53.7585		194	63.423		194	52.5505		194	38.0538		194	51.3424		194
	195	71.265		195	83.9417		195	78.5066		195	96.0209		195	75.487		195	57.9741		195	65.8248		195	88.7922		195	80.2627		195	79.6032		195	70.6713		195	52.5505		195	62.215		195	51.9465		195	37.4498		195	50.7384		195
	196	70.661		196	84.5456		196	77.9027		196	95.417		196	75.487		196	57.3702		196	65.2209		196	88.1882		196	79.0558		196	79.0001		196	69.4633		196	51.9465		196	61.007		196	51.3424		196	36.8457		196	49.5303		196
	197	70.661		197	84.5456		197	76.091		197	94.2092		197	74.883		197	56.7663		197	64.617		197	87.5841		197	78.4523		197	79.0001		197	68.8593		197	51.3424		197	59.799		197	50.7384		197	37.4498		197	48.9263		197
	198	70.0571		198	84.5456		198	74.8833		198	93.6053		198	74.883		198	56.7663		198	64.0131		198	86.3761		198	77.2453		198	78.3971		198	68.2552		198	51.3424		198	59.799		198	50.1344		198	36.8457		198	48.3223		198
	199	69.4532		199	84.5456		199	74.2794		199	93.0014		199	74.279		199	56.1624		199	63.4092		199	85.7721		199	76.6418		199	78.3971		199	67.6512		199	50.7384		199	59.195		199	50.1344		199	36.8457		199	47.7183		199
	200	68.8492		200	84.5456		200	73.0716		200	92.3975		200	74.279		200	55.5585		200	62.8053		200	85.168		200	76.0384		200	77.191		200	67.0472		200	49.5303		200	58.591		200	49.5303		200	36.2417		200	47.1142		200
	201	68.2453		201	85.1495		201	72.4677		201	91.7936		201	73.675		201	54.9546		201	62.2014		201	84.564		201	75.4349		201	77.191		201	66.4431		201	48.9263		201	57.987		201	48.9263		201	36.8457		201	46.5102		201
	202	68.2453		202	85.1495		202	71.2599		202	90.5857		202	73.675		202	54.9546		202	62.2014		202	83.96		202	74.8314		202	76.5879		202	65.8391		202	48.9263		202	57.383		202	48.3223		202	35.6377		202	45.9062		202
	203	67.6413		203	85.1495		203	70.0521		203	89.9818		203	73.072		203	54.9546		203	62.2014		203	82.7519		203	74.2279		203	75.9849		203	65.8391		203	47.7183		203	56.779		203	47.7183		203	35.6377		203	44.6981		203
	204	67.6413		204	85.7534		204	69.4482		204	89.3779		204	73.072		204	54.3507		204	61.5975		204	82.1479		204	73.6245		204	75.9849		204	65.2351		204	47.1142		204	56.175		204	47.7183		204	35.6377		204	44.0941		204
	205	67.0374		205	85.7534		205	68.2404		205	89.3779		205	72.468		205	53.7469		205	62.2014		205	81.5439		205	73.021		205	75.3818		205	65.2351		205	46.5102		205	56.175		205	47.1142		205	35.0337		205	43.4901		205
	206	66.4334		206	85.7534		206	67.6365		206	88.774		206	72.468		206	53.143		206	60.9936		206	81.5439		206	72.4175		206	74.7788		206	64.027		206	45.9062		206	55.571		206	47.1142		206	35.0337		206	42.886		206
	207	66.4334		207	85.7534		207	67.0326		207	87.5662		207	71.864		207	53.143		207	60.9936		207	80.9398		207	71.814		207	74.7788		207	64.027		207	45.9062		207	54.967		207	46.5102		207	35.0337		207	42.886		207
	208	65.8295		208	85.7534		208	65.8248		208	87.5662		208	71.864		208	52.5391		208	60.3897		208	80.3358		208	71.2105		208	74.1757		208	63.423		208	45.3021		208	54.967		208	45.9062		208	34.4296		208	42.282		208
	209	65.8295		209	85.7534		209	65.2209		209	86.9623		209	71.864		209	52.5391		209	60.3897		209	79.7318		209	70.6071		209	73.5727		209	63.423		209	45.3021		209	54.363		209	45.9062		209	34.4296		209	41.678		209
	210	65.2256		210	85.7534		210	64.0131		210	86.3584		210	71.26		210	51.9352		210	59.7858		210	79.7318		210	70.0036		210	73.5727		210	62.819		210	44.6981		210	54.363		210	45.3021		210	34.4296		210	41.678		210
	211	65.2256		211	85.7534		211	64.0131		211	85.7545		211	71.26		211	51.9352		211	59.7858		211	79.1277		211	70.0036		211	72.9696		211	62.819		211	44.0941		211	53.759		211	44.6981		211	34.4296		211	40.4699		211
	212	64.6216		212	86.9612		212	62.8053		212	85.7545		212	70.656		212	51.9352		212	59.1819		212	79.1277		212	69.4001		212	72.3665		212	62.2149		212	43.4901		212	53.155		212	44.6981		212	33.8256		212	40.4699		212
	213	64.6216		213	86.3573		213	62.2014		213	85.1506		213	70.052		213	51.3313		213	59.1819		213	78.5237		213	69.4001		213	71.7635		213	62.2149		213	43.4901		213	53.155		213	44.6981		213	33.8256		213	39.8659		213
	214	64.0177		214	86.9612		214	61.5975		214	85.1506		214	70.052		214	50.7274		214	58.578		214	77.9197		214	68.7966		214	71.7635		214	61.6109		214	42.886		214	53.155		214	44.0941		214	33.2216		214	39.2619		214
	215	64.0177		215	86.3573		215	60.9936		215	84.5467		215	69.448		215	50.7274		215	58.578		215	77.9197		215	68.1931		215	71.7635		215	61.6109		215	42.282		215	52.55		215	44.0941		215	33.8256		215	39.2619		215
	216	63.4137		216	86.9612		216	60.3897		216	83.9428		216	69.448		216	50.1235		216	57.9741		216	77.3157		216	68.1931		216	71.1604		216	61.0069		216	42.282		216	52.55		216	43.4901		216	33.2216		216	39.2619		216
	217	62.8098		217	86.9612		217	59.7858		217	83.9428		217	69.448		217	50.1235		217	57.9741		217	77.3157		217	67.5897		217	71.1604		217	61.0069		217	41.678		217	52.55		217	43.4901		217	33.2216		217	38.6578		217
	218	62.8098		218	86.9612		218	59.1819		218	83.3389		218	68.844		218	50.1235		218	57.9741		218	76.7116		218	66.9862		218	70.5574		218	59.7988		218	41.678		218	51.946		218	42.886		218	33.2216		218	38.6578		218
	219	62.2059		219	88.169		219	58.578		219	83.3389		219	68.844		219	49.5196		219	57.3702		219	76.7116		219	66.9862		219	70.5574		219	59.1948		219	41.678		219	51.946		219	42.886		219	32.6175		219	38.0538		219
	220	62.2059		220	87.5651		220	57.9741		220	83.3389		220	68.24		220	49.5196		220	56.7663		220	76.1076		220	66.3827		220	70.5574		220	58.5908		220	41.0739		220	51.342		220	42.282		220	32.6175		220	37.4498		220
	221	62.2059		221	88.169		221	57.3702		221	82.735		221	68.24		221	48.9157		221	56.7663		221	76.1076		221	66.3827		221	69.9543		221	59.1948		221	41.0739		221	51.342		221	42.282		221	32.0135		221	36.8457		221
	222	61.6019		222	88.169		222	56.7663		222	82.735		222	67.636		222	49.5196		222	56.1624		222	76.1076		222	65.7792		222	69.3513		222	58.5908		222	40.4699		222	50.738		222	42.282		222	32.0135		222	36.8457		222
	223	61.6019		223	88.169		223	56.1624		223	82.735		223	67.636		223	48.9157		223	56.1624		223	75.5036		223	65.7792		223	68.1452		223	58.5908		223	39.8659		223	50.738		223	41.678		223	32.0135		223	36.8457		223
	224	61.6019		224	88.169		224	55.5585		224	82.1311		224	67.636		224	48.9157		224	56.1624		224	75.5036		224	65.1757		224	67.5421		224	57.9867		224	40.4699		224	50.134		224	41.0739		224	32.0135		224	36.2417		224
	225	60.998		225	88.169		225	55.5585		225	81.5272		225	67.033		225	48.3118		225	55.5585		225	75.5036		225	65.1757		225	68.1452		225	57.9867		225	39.8659		225	50.738		225	41.0739		225	32.0135		225	36.2417		225
	226	60.998		226	88.7729		226	54.3507		226	81.5272		226	67.033		226	48.3118		226	55.5585		226	75.5036		226	64.5723		226	67.5421		226	57.9867		226	39.2619		226	49.53		226	41.0739		226	31.4095		226	35.6377		226
	227	60.394		227	88.169		227	54.3507		227	81.5272		227	67.033		227	48.3118		227	56.1624		227	74.8995		227	64.5723		227	66.9391		227	57.3827		227	39.2619		227	49.53		227	40.4699		227	31.4095		227	35.6377		227
	228	60.394		228	88.169		228	53.7469		228	80.9233		228	66.429		228	47.7079		228	55.5585		228	74.8995		228	64.5723		228	66.9391		228	57.3827		228	39.2619		228	50.738		228	40.4699		228	31.4095		228	35.6377		228
	229	59.7901		229	88.7729		229	53.143		229	80.9233		229	66.429		229	47.7079		229	55.5585		229	74.2955		229	64.5723		229	66.9391		229	57.3827		229	38.0538		229	49.53		229	40.4699		229	31.4095		229	35.0337		229
	230	59.7901		230	89.3768		230	52.5391		230	80.9233		230	65.825		230	47.7079		230	54.9546		230	74.2955		230	63.9688		230	66.336		230	56.7787		230	38.0538		230	48.926		230	39.8659		230	30.8055		230	35.0337		230
	231	59.7901		231	89.3768		231	51.9352		231	80.9233		231	65.825		231	47.7079		231	54.9546		231	74.2955		231	63.9688		231	66.336		231	56.1747		231	38.0538		231	49.53		231	39.8659		231	30.8055		231	35.0337		231
	232	59.1862		232	89.9807		232	51.9352		232	80.3194		232	65.825		232	47.7079		232	54.9546		232	74.2955		232	63.3653		232	65.7329		232	56.7787		232	38.0538		232	48.926		232	39.8659		232	30.8055		232	34.4296		232
	233	59.1862		233	89.3768		233	51.3313		233	80.3194		233	65.221		233	47.7079		233	54.3507		233	73.6915		233	63.3653		233	65.7329		233	56.1747		233	37.4498		233	48.926		233	39.8659		233	30.8055		233	34.4296		233
	234	59.1862		234	89.9807		234	50.7274		234	80.3194		234	65.221		234	47.104		234	54.9546		234	73.6915		234	63.3653		234	65.1299		234	55.5706		234	37.4498		234	48.322		234	39.2619		234	30.8055		234	34.4296		234
	235	58.5822		235	89.9807		235	50.1235		235	80.3194		235	65.221		235	46.5001		235	54.3507		235	73.6915		235	62.7618		235	65.1299		235	56.1747		235	37.4498		235	48.926		235	39.2619		235	30.2014		235	33.2216		235
	236	58.5822		236	89.9807		236	49.5196		236	80.3194		236	65.221		236	47.104		236	54.3507		236	73.0875		236	62.7618		236	64.5268		236	55.5706		236	36.8457		236	48.322		236	39.2619		236	30.8055		236	33.2216		236
	237	57.9783		237	89.3768		237	49.5196		237	79.7155		237	64.617		237	46.5001		237	53.7469		237	73.0875		237	62.7618		237	64.5268		237	54.9666		237	36.8457		237	48.322		237	39.2619		237	30.8055		237	33.2216		237
	238	57.9783		238	89.9807		238	49.5196		238	79.7155		238	64.617		238	46.5001		238	53.7469		238	73.0875		238	62.1583		238	64.5268		238	55.5706		238	36.2417		238	47.718		238	38.6578		238	30.2014		238	33.2216		238
	239	57.9783		239	90.5846		239	48.9157		239	79.7155		239	64.013		239	45.8962		239	53.7469		239	73.0875		239	62.1583		239	64.5268		239	54.9666		239	35.6377		239	47.718		239	38.6578		239	30.2014		239	32.6175		239
	240	57.3743		240	90.5846		240	48.3118		240	79.1115		240	64.013		240	46.5001		240	53.143		240	72.4834		240	62.1583		240	63.9238		240	54.9666		240	36.2417		240	47.718		240	38.6578		240	30.2014		240	32.6175		240
	241	57.3743		241	90.5846		241	47.7079		241	79.1115		241	64.013		241	45.8962		241	53.7469		241	72.4834		241	62.1583		241	63.9238		241	54.3626		241	35.6377		241	47.718		241	38.6578		241	29.5974		241	32.6175		241
	242	57.3743		242	90.5846		242	47.7079		242	79.1115		242	64.013		242	45.8962		242	52.5391		242	72.4834		242	61.5549		242	63.9238		242	54.3626		242	35.0337		242	47.114		242	38.0538		242	29.5974		242	32.6175		242
	243	56.7704		243	91.1885		243	47.104		243	79.1115		243	63.409		243	45.8962		243	52.5391		243	72.4834		243	61.5549		243	63.3207		243	54.3626		243	34.4296		243	47.114		243	38.0538		243	30.2014		243	32.6175		243
	244	56.7704		244	91.7924		244	46.5001		244	78.5076		244	63.409		244	45.8962		244	53.143		244	71.8794		244	61.5549		244	63.3207		244	53.7585		244	35.0337		244	46.51		244	37.4498		244	29.5974		244	32.0135		244
	245	56.7704		245	91.7924		245	46.5001		245	78.5076		245	63.409		245	45.2923		245	52.5391		245	71.8794		245	61.5549		245	62.1146		245	53.7585		245	34.4296		245	47.114		245	37.4498		245	29.5974		245	32.0135		245
	246	56.1665		246	91.7924		246	45.8962		246	78.5076		246	62.805		246	45.2923		246	51.9352		246	71.8794		246	60.9514		246	62.7177		246	53.7585		246	33.8256		246	46.51		246	37.4498		246	29.5974		246	32.0135		246
	247	56.1665		247	91.7924		247	45.2923		247	78.5076		247	63.409		247	44.6884		247	51.9352		247	71.8794		247	60.9514		247	62.1146		247	53.1545		247	33.8256		247	46.51		247	37.4498		247	28.9934		247	31.4095		247
	248	56.1665		248	91.7924		248	45.2923		248	78.5076		248	62.805		248	44.6884		248	51.9352		248	71.2754		248	60.9514		248	61.5116		248	53.1545		248	33.2216		248	45.906		248	37.4498		248	29.5974		248	31.4095		248
	249	55.5625		249	91.7924		249	44.6884		249	78.5076		249	62.805		249	45.2923		249	51.9352		249	71.2754		249	60.9514		249	61.5116		249	53.1545		249	33.8256		249	45.906		249	36.8457		249	29.5974		249	31.4095		249
	250	55.5625		250	92.3963		250	44.0845		250	78.5076		250	62.805		250	44.6884		250	51.9352		250	71.2754		250	60.3479		250	61.5116		250	53.1545		250	33.2216		250	46.51		250	36.8457		250	29.5974		250	30.8055		250
	251	55.5625		251	92.3963		251	44.0845		251	77.9037		251	62.201		251	44.6884		251	51.9352		251	70.6713		251	60.3479		251	61.5116		251	53.1545		251	33.2216		251	45.906		251	36.8457		251	28.9934		251	30.8055		251
	252	54.9586		252	83.9417		252	43.4806		252	77.9037		252	62.201		252	44.6884		252	51.3313		252	70.6713		252	60.3479		252	60.9085		252	53.1545		252	33.2216		252	45.906		252	36.2417		252	29.5974		252	30.8055		252
	253	54.9586		253	91.7924		253	42.8767		253	77.9037		253	62.201		253	44.0845		253	51.3313		253	70.6713		253	60.3479		253	60.9085		253	53.1545		253	32.6175		253	45.906		253	36.2417		253	29.5974		253	30.8055		253
	254	54.9586		254	84.5456		254	42.8767		254	77.9037		254	62.201		254	44.0845		254	50.7274		254	70.6713		254	60.3479		254	60.9085		254	53.1545		254	32.6175		254	45.302		254	36.2417		254	28.9934		254	30.2014		254
	255	54.9586		255	92.3963		255	42.2728		255	77.9037		255	62.201		255	44.0845		255	51.3313		255	70.6713		255	59.7444		255	60.3055		255	52.5505		255	32.6175		255	45.302		255	36.2417		255	28.3893		255	30.2014		255
	256	54.3546		256	93.0002		256	42.2728		256	77.9037		256	61.598		256	44.6884		256	50.7274		256	70.0673		256	59.7444		256	60.3055		256	52.5505		256	33.2216		256	45.302		256	35.6377		256	28.9934		256	30.2014		256
	257	54.3546		257	89.3768		257	42.2728		257	77.9037		257	61.598		257	44.0845		257	50.7274		257	70.0673		257	59.7444		257	60.3055		257	52.5505		257	32.0135		257	44.698		257	35.6377		257	28.9934		257	30.2014		257
	258	54.3546		258	93.0002		258	41.065		258	77.9037		258	61.598		258	44.6884		258	50.7274		258	70.0673		258	59.7444		258	60.3055		258	52.5505		258	32.0135		258	44.698		258	35.6377		258	28.3893		258	29.5974		258
	259	53.7507		259	93.6041		259	40.4611		259	77.9037		259	61.598		259	44.0845		259	50.1235		259	69.4633		259	59.1409		259	60.9085		259	51.9465		259	32.0135		259	44.698		259	35.6377		259	28.9934		259	29.5974		259
	260	54.3546		260	93.6041		260	40.4611		260	77.9037		260	60.994		260	44.0845		260	50.7274		260	69.4633		260	59.1409		260	60.3055		260	51.9465		260	32.0135		260	44.094		260	35.0337		260	28.3893		260	29.5974		260
	261	53.7507		261	93.6041		261	39.8572		261	77.9037		261	60.994		261	44.0845		261	49.5196		261	69.4633		261	59.1409		261	60.3055		261	51.9465		261	31.4095		261	44.094		261	35.0337		261	28.3893		261	29.5974		261
	262	53.7507		262	93.6041		262	39.2533		262	77.2998		262	60.994		262	44.0845		262	49.5196		262	68.8593		262	58.5375		262	60.3055		262	51.9465		262	31.4095		262	44.094		262	35.0337		262	28.3893		262	29.5974		262
	263	53.1468		263	94.208		263	39.2533		263	77.2998		263	60.994		263	43.4806		263	48.9157		263	68.8593		263	58.5375		263	60.3055		263	51.9465		263	31.4095		263	43.49		263	35.0337		263	28.3893		263	29.5974		263
	264	53.1468		264	90.5846		264	39.2533		264	77.2998		264	60.994		264	43.4806		264	48.9157		264	68.8593		264	58.5375		264	60.3055		264	51.9465		264	31.4095		264	44.094		264	34.4296		264	28.9934		264	28.9934		264
	265	53.1468		265	92.3963		265	38.6494		265	77.2998		265	60.994		265	44.0845		265	48.9157		265	68.8593		265	58.5375		265	60.3055		265	51.3424		265	30.8055		265	43.49		265	34.4296		265	27.7853		265	28.9934		265
	266	53.1468		266	90.5846		266	38.6494		266	77.2998		266	60.39		266	43.4806		266	48.3118		266	68.2552		266	58.5375		266	59.7024		266	51.3424		266	30.2014		266	43.49		266	34.4296		266	27.7853		266	28.9934		266
	267	53.1468		267	90.5846		267	38.6494		267	77.2998		267	60.39		267	43.4806		267	48.9157		267	68.2552		267	58.5375		267	59.0993		267	51.3424		267	30.8055		267	42.886		267	34.4296		267	28.3893		267	28.9934		267
	268	52.5428		268	93.6041		268	38.0455		268	77.2998		268	60.39		268	43.4806		268	48.9157		268	68.2552		268	58.5375		268	59.0993		268	50.7384		268	30.8055		268	43.49		268	33.8256		268	27.7853		268	28.3893		268
	269	52.5428		269	92.3963		269	38.0455		269	77.2998		269	59.786		269	43.4806		269	48.9157		269	68.2552		269	57.934		269	59.0993		269	51.3424		269	30.2014		269	42.886		269	33.8256		269	28.3893		269	28.3893		269
	270	52.5428		270	91.7924		270	38.0455		270	77.2998		270	59.786		270	42.8767		270	48.9157		270	68.2552		270	57.934		270	59.0993		270	50.7384		270	30.2014		270	42.886		270	33.8256		270	27.7853		270	28.3893		270
	271	52.5428		271	91.7924		271	37.4416		271	76.6959		271	59.786		271	42.8767		271	48.3118		271	67.6512		271	57.934		271	59.0993		271	50.1344		271	30.2014		271	42.886		271	33.8256		271	28.3893		271	27.7853		271
	272	52.5428		272	93.0002		272	37.4416		272	76.6959		272	59.786		272	42.8767		272	48.3118		272	67.6512		272	57.934		272	58.4963		272	50.1344		272	30.2014		272	42.282		272	33.2216		272	28.3893		272	27.7853		272
	273	52.5428		273	92.3963		273	37.4416		273	76.6959		273	59.786		273	42.8767		273	48.3118		273	67.6512		273	57.934		273	58.4963		273	50.1344		273	29.5974		273	42.282		273	33.2216		273	28.3893		273	28.3893		273
	274	52.5428		274	91.7924		274	37.4416		274	76.6959		274	59.182		274	42.2728		274	48.3118		274	67.6512		274	57.3305		274	58.4963		274	50.7384		274	29.5974		274	41.678		274	33.2216		274	27.7853		274	27.7853		274
	275	51.9389		275	93.0002		275	36.8377		275	76.6959		275	59.182		275	42.2728		275	48.3118		275	67.0472		275	57.3305		275	58.4963		275	50.1344		275	29.5974		275	41.678		275	32.6175		275	27.7853		275	27.7853		275
	276	51.9389		276	92.3963		276	36.8377		276	76.6959		276	59.182		276	42.2728		276	47.7079		276	67.0472		276	57.3305		276	58.4963		276	50.1344		276	29.5974		276	41.678		276	32.6175		276	28.3893		276	27.1813		276
	277	51.3349		277	93.0002		277	36.8377		277	76.092		277	59.182		277	42.2728		277	47.7079		277	67.0472		277	57.3305		277	57.8932		277	50.7384		277	29.5974		277	41.678		277	32.6175		277	27.7853		277	27.1813		277
	278	51.3349		278	93.6041		278	36.2338		278	76.6959		278	58.578		278	42.2728		278	47.7079		278	67.0472		278	57.3305		278	57.8932		278	49.5303		278	28.9934		278	41.074		278	32.6175		278	27.7853		278	27.1813		278
	279	51.3349		279	94.8119		279	36.2338		279	76.092		279	58.578		279	42.8767		279	47.7079		279	67.0472		279	57.3305		279	57.8932		279	49.5303		279	29.5974		279	41.074		279	32.6175		279	27.7853		279	26.5773		279
	280	51.3349		280	93.0002		280	36.2338		280	76.6959		280	58.578		280	41.6689		280	47.7079		280	66.4431		280	56.727		280	57.8932		280	49.5303		280	28.9934		280	41.074		280	32.0135		280	27.7853		280	26.5773		280
	281	51.3349		281	94.8119		281	35.6299		281	76.092		281	58.578		281	42.2728		281	47.7079		281	66.4431		281	57.3305		281	57.8932		281	49.5303		281	28.9934		281	39.866		281	32.0135		281	27.7853		281	27.1813		281
	282	51.3349		282	95.4158		282	35.6299		282	76.092		282	58.578		282	41.6689		282	47.104		282	66.4431		282	57.3305		282	57.8932		282	49.5303		282	28.3893		282	40.47		282	32.0135		282	27.7853		282	27.1813		282
	283	50.731		283	95.4158		283	35.6299		283	76.092		283	57.974		283	42.2728		283	47.104		283	66.4431		283	57.3305		283	57.2902		283	49.5303		283	28.3893		283	40.47		283	32.0135		283	27.7853		283	27.1813		283
	284	50.731		284	95.4158		284	35.026		284	76.092		284	57.974		284	42.2728		284	47.104		284	66.4431		284	57.3305		284	57.2902		284	49.5303		284	28.3893		284	39.866		284	31.4095		284	27.7853		284	26.5773		284
	285	50.731		285	94.8119		285	35.026		285	76.092		285	57.974		285	41.6689		285	47.104		285	65.8391		285	56.727		285	57.2902		285	48.9263		285	28.9934		285	39.866		285	31.4095		285	27.7853		285	25.9732		285
	286	50.731		286	95.4158		286	34.4221		286	76.092		286	57.974		286	41.6689		286	47.104		286	65.8391		286	56.727		286	57.2902		286	48.9263		286	28.3893		286	39.866		286	31.4095		286	27.7853		286	26.5773		286
	287	50.731		287	96.6236		287	34.4221		287	75.4881		287	57.37		287	42.2728		287	47.104		287	65.8391		287	56.727		287	57.2902		287	48.9263		287	28.9934		287	39.262		287	31.4095		287	27.1813		287	26.5773		287
	288	50.731		288	96.0197		288	34.4221		288	76.092		288	57.37		288	41.6689		288	47.104		288	65.8391		288	56.727		288	57.2902		288	48.9263		288	28.3893		288	39.262		288	31.4095		288	26.5773		288	25.9732		288
	289	50.1271		289	95.4158		289	34.4221		289	75.4881		289	57.37		289	42.2728		289	46.5001		289	65.8391		289	56.727		289	56.6871		289	48.9263		289	28.3893		289	39.262		289	31.4095		289	27.1813		289	25.9732		289
	290	50.1271		290	95.4158		290	34.4221		290	76.092		290	57.37		290	41.6689		290	46.5001		290	65.2351		290	56.1236		290	56.6871		290	48.3223		290	28.3893		290	38.658		290	30.8055		290	27.1813		290	25.9732		290
	291	50.1271		291	96.0197		291	34.4221		291	75.4881		291	57.37		291	41.065		291	47.104		291	65.2351		291	56.1236		291	56.6871		291	48.3223		291	28.3893		291	39.262		291	30.8055		291	27.1813		291	25.9732		291
	292	50.1271		292	96.0197		292	34.4221		292	75.4881		292	57.37		292	41.6689		292	46.5001		292	65.2351		292	56.727		292	56.6871		292	48.3223		292	27.7853		292	38.658		292	30.8055		292	27.1813		292	25.9732		292
	293	50.1271		293	96.0197		293	33.8182		293	75.4881		293	57.37		293	41.6689		293	46.5001		293	65.2351		293	56.1236		293	56.6871		293	48.3223		293	28.3893		293	38.658		293	30.8055		293	27.1813		293	25.3692		293
	294	49.5231		294	96.6236		294	33.8182		294	75.4881		294	57.37		294	41.065		294	46.5001		294	65.2351		294	56.1236		294	56.0841		294	48.3223		294	27.7853		294	38.658		294	30.8055		294	27.1813		294	25.3692		294
	295	50.1271		295	96.0197		295	33.8182		295	75.4881		295	57.37		295	41.065		295	46.5001		295	64.6311		295	56.1236		295	56.0841		295	48.3223		295	27.7853		295	38.054		295	30.2014		295	27.1813		295	25.3692		295
	296	49.5231		296	96.6236		296	33.8182		296	75.4881		296	56.766		296	41.065		296	46.5001		296	64.6311		296	56.727		296	55.481		296	48.3223		296	27.7853		296	38.054		296	30.2014		296	27.1813		296	24.7652		296
	297	49.5231		297	96.6236		297	33.2143		297	75.4881		297	56.766		297	41.065		297	45.8962		297	64.6311		297	56.1236		297	56.0841		297	47.7183		297	27.7853		297	38.054		297	30.2014		297	26.5773		297	24.7652		297
	298	49.5231		298	96.6236		298	33.2143		298	75.4881		298	56.766		298	41.065		298	46.5001		298	64.6311		298	56.727		298	55.481		298	47.7183		298	27.7853		298	38.054		298	30.2014		298	26.5773		298	24.7652		298
	299	49.5231		299	96.6236		299	33.2143		299	75.4881		299	56.766		299	41.065		299	45.8962		299	64.6311		299	56.1236		299	55.481		299	47.7183		299	27.1813		299	38.054		299	30.2014		299	26.5773		299	24.7652		299
	300	49.5231		300	96.6236		300	33.2143		300	75.4881		300	56.766		300	40.4611		300	45.2923		300	64.6311		300	56.727		300	55.481		300	47.7183		300	27.1813		300	37.45		300	29.5974		300	26.5773		300	24.7652		300
	301	48.9192		301	96.6236		301	33.2143		301	74.8842		301	56.766		301	41.065		301	45.2923		301	64.6311		301	56.1236		301	54.878		301	47.7183		301	27.1813		301	37.45		301	29.5974		301	26.5773		301	24.7652		301
	302	48.9192		302	96.6236		302	32.6105		302	74.8842		302	56.162		302	40.4611		302	45.8962		302	64.6311		302	56.727		302	54.878		302	47.7183		302	27.1813		302	37.45		302	29.5974		302	26.5773		302	24.7652		302
	303	48.9192		303	97.2275		303	32.6105		303	74.8842		303	56.162			303		303	45.8962		303	64.027		303	56.1236	54.878				303	47.7183		303	26.5773		303	37.45		303	29.5974		303	26.5773		303	24.7652		303
	304	48.9192		304	97.2275		304	32.6105		304	74.8842		304	56.162			304		304	45.2923		304	64.027		304	56.1236	54.878				304	47.7183		304	27.1813		304	37.45		304	28.9934		304	26.5773		304	24.7652		304
	305	48.9192		305	97.2275		305	32.6105		305	74.8842		305	56.162			305		305	45.8962		305	64.027		305	56.1236	54.878				305	47.7183		305	27.1813		305	37.45		305	28.9934		305	26.5773		305	24.7652		305
	306	48.9192		306	97.8314		306	32.6105		306	74.8842		306	56.162			306		306	45.2923		306	64.027		306	55.5201	54.878				306	47.1142		306	26.5773		306	36.846		306	28.9934		306	25.9732		306	24.7652		306
	307	48.9192		307	97.8314		307	32.0066		307	74.8842		307	56.162			307		307	45.2923		307	64.027		307	55.5201	54.878				307	47.1142		307	25.9732		307	36.846		307	28.9934		307	26.5773		307	24.1611		307
	308	48.3152		308	97.8314		308	32.0066		308	74.8842		308	56.162			308		308	45.2923		308	64.027		308	55.5201	54.2749				308	47.1142		308	26.5773		308	37.45		308	28.9934		308	25.9732		308	24.7652		308
	309	48.3152		309	97.8314		309	32.0066		309	74.8842		309	55.559			309		309	44.6884		309	64.027		309	56.1236	54.878				309	47.1142		309	26.5773		309	36.846		309	28.9934		309	25.9732		309	24.1611		309
	310	48.9192		310	97.8314		310	31.4027		310	74.8842		310	56.162			310		310	45.2923		310	64.027		310	55.5201	54.2749				310	47.1142		310	26.5773		310	37.45		310	28.9934		310	25.9732		310	24.1611		310
	311	48.3152		311	97.8314		311	32.0066		311	74.8842		311	55.559			311		311	44.6884		311	63.423		311	56.1236	54.2749				311	47.1142		311	26.5773		311	36.242		311	28.9934		311	25.9732		311	24.1611		311
	312	48.3152		312	97.8314		312	31.4027		312	74.8842		312	55.559			312		312	45.2923		312	63.423		312	55.5201	54.2749				312	47.1142		312	25.9732		312	36.242		312	28.3893		312	25.9732		312	23.5571		312
	313	48.3152		313	98.4352					313	74.2803		313	55.559			313		313	45.2923		313	63.423		313	56.1236	54.2749				313	46.5102		313	25.9732		313	36.846		313	28.3893		313	25.9732		313	23.5571		313
	314	48.3152		314	98.4352					314	74.2803		314	55.559			314		314	44.6884		314	63.423		314	55.5201	54.2749				314	46.5102		314	25.9732		314	36.242		314	28.3893		314	25.9732		314	23.5571		314
	315	48.3152		315	98.4352					315	74.8842		315	54.955			315		315	45.2923		315	63.423		315	55.5201	54.2749				315	47.1142		315	25.9732		315	36.242		315	28.3893		315	25.9732		315	23.5571		315
	316	48.3152		316	98.4352					316	74.8842		316	55.559			316		316	44.6884		316	63.423		316	54.9166	54.2749				316	46.5102		316	26.5773		316	36.242		316	28.3893		316	25.9732		316	23.5571		316
	317	47.7113		317	98.4352					317	74.2803		317	55.559			317		317	44.6884		317	63.423		317	55.5201	53.6719				317	46.5102		317	25.9732		317	36.242		317	28.3893		317	25.3692		317	23.5571		317
	318	47.7113		318	98.4352					318	74.2803		318	54.955			318		318	45.2923		318	63.423		318	54.3131	54.2749				318	47.1142		318	25.9732		318	36.242		318	28.3893		318	25.9732		318	23.5571		318
	319	47.1074		319	99.0391					319	74.2803		319	54.955			319		319	44.6884		319	63.423		319	54.9166	53.6719				319	46.5102		319	25.9732		319	36.242		319	28.3893		319	25.9732		319	23.5571		319
	320	47.1074		320	99.0391					320	74.2803		320	55.559			320		320	44.6884		320	62.819		320	54.9166	53.6719				320	46.5102		320	25.9732		320	35.638		320	27.7853		320	25.3692		320	23.5571		320
	321	47.7113		321	99.0391					321	74.2803		321	54.955			321		321	44.6884		321	62.819		321	54.3131	53.6719				321	45.9062		321	25.3692		321	36.242		321	27.7853		321	25.3692		321	22.9531		321
	322	47.1074		322	99.0391					322	74.2803		322	54.955			322		322	44.0845		322	62.819		322	54.9166	53.6719				322	46.5102		322	25.9732		322	36.242		322	27.7853		322	25.3692		322	22.9531		322
	323	47.7113		323	99.0391					323	74.2803		323	54.955			323		323	44.0845		323	62.819		323	54.3131	53.6719				323	46.5102		323	25.9732		323	36.242		323	27.7853		323	25.9732		323	22.9531		323
	324	47.1074		324	99.0391					324	74.2803		324	55.559			324		324	44.6884		324	62.819		324	54.9166	53.6719				324	45.9062		324	25.3692		324	36.242		324	27.7853		324	24.7652		324	22.9531		324
	325	47.7113		325	99.643					325	74.2803		325	54.955			325		325	44.0845		325	62.819		325	54.9166	54.2749				325	45.9062		325	25.9732		325	35.638		325	27.7853		325	25.3692		325	22.3491		325
	326	47.1074		326	99.643					326	74.2803		326	54.955			326		326	44.0845		326	62.2149		326	54.3131	53.6719				326	45.9062		326	25.3692		326	35.638		326	27.7853		326	25.9732		326	22.9531		326
	327	47.1074		327	99.643					327	74.2803		327	54.955			327		327	43.4806		327	62.819		327	54.9166	53.6719				327	45.9062		327	25.3692		327	36.242		327	27.7853		327	25.9732		327	22.3491		327
	328	46.5034		328	99.643					328	74.2803		328	54.955			328		328	44.0845		328	62.2149		328	54.3131	53.6719				328	45.9062		328	25.3692		328	35.638		328	27.7853		328	25.3692		328	22.9531		328
	329	46.5034		329	99.643					329	74.2803		329	54.955			329		329	43.4806		329	62.2149		329	54.9166	53.6719				329	45.9062		329	25.3692		329	35.638		329	27.1813		329	25.3692		329	22.9531		329
	330	46.5034		330	99.643					330	74.2803		330	54.955			330		330	43.4806		330	62.2149		330	54.3131	53.6719				330	45.3021		330	25.3692		330	35.638		330	27.1813		330	25.3692		330	22.9531		330
	331	45.8995		331	99.643					331	74.2803		331	54.955			331		331	43.4806		331	62.2149		331	54.3131	53.6719				331	45.9062		331	25.3692		331	35.034		331	27.1813		331	25.3692		331	22.3491		331
	332	47.1074		332	100.247					332	74.2803		332	54.351			332		332	43.4806		332	62.2149		332	53.7096	53.6719				332	45.9062		332	24.7652		332	35.034		332	27.1813		332	24.7652		332	22.3491		332
	333	46.5034		333	100.247					333	74.2803		333	54.351			333		333	43.4806		333	62.2149		333	54.3131	53.6719				333	45.9062		333	25.3692		333	35.638		333	26.5773		333	24.7652		333	22.3491		333
	334	45.8995		334	100.247					334	74.2803		334	54.351			334		334	43.4806		334	62.2149		334	53.7096	53.0688				334	45.3021		334	25.3692		334	35.034		334	26.5773		334	25.3692		334	22.3491		334
	335	45.8995		335	100.247					335	74.2803		335	54.351			335		335	43.4806		335	61.6109		335	54.3131	53.0688				335	45.9062		335	25.3692		335	35.034		335	26.5773		335	25.3692		335	22.3491		335
	336	45.8995		336	100.851					336	74.2803		336	54.955			336		336	42.8767		336	61.6109		336	53.7096	53.0688				336	45.9062		336	25.3692		336	35.034		336	26.5773		336	24.7652		336	22.3491		336
	337	45.8995		337	100.851					337	74.2803		337	54.351			337		337	42.8767		337	61.6109		337	53.7096	53.0688				337	45.3021		337	25.3692		337	35.034		337	26.5773		337	24.7652		337	22.3491		337
	338	46.5034		338	100.851					338	73.6764		338	54.351			338		338	42.8767		338	62.2149		338	53.7096	53.0688				338	45.3021		338	24.7652		338	35.034		338	26.5773		338	24.7652		338	22.3491		338
	339	45.8995		339	100.851					339	74.2803		339	53.747			339		339	42.8767		339	61.6109		339	53.7096	53.0688				339	45.3021		339	25.3692		339	35.034		339	25.9732		339	24.7652		339	21.745		339
	340	46.5034		340	100.851					340	74.2803		340	53.747			340		340	42.8767		340	61.6109		340	53.1062	53.0688				340	45.3021		340	25.3692		340	35.034		340	25.9732		340	24.7652		340	22.3491		340
	341	46.5034		341	100.851					341	74.2803		341	53.747			341		341	42.8767		341	61.6109		341	53.1062	53.0688				341	44.6981		341	24.7652		341	35.034		341	25.9732		341	24.7652		341	21.745		341
	342	46.5034		342	100.851					342	74.2803		342	54.351			342		342	42.8767		342	61.6109		342	53.7096	53.0688				342	45.3021		342	24.7652		342	35.034		342	25.9732		342	24.7652		342	22.3491		342
	343	45.2955		343	101.455					343	74.2803		343	54.351			343		343	43.4806		343	61.6109		343	53.1062	52.4657				343	45.3021		343	24.7652		343	35.034		343	25.9732		343	25.3692		343	21.745		343
	344	45.8995		344	101.455					344	74.2803		344	53.747			344		344	42.8767		344	61.6109		344	53.7096	53.0688				344	45.3021		344	24.7652		344	34.43		344	25.9732		344	24.7652		344	21.745		344
	345	45.2955		345	101.455					345	74.2803		345	53.747			345		345	42.8767		345	61.0069		345	53.1062	52.4657				345	45.3021		345	24.7652		345	35.034		345	25.9732		345	24.1611		345	21.745		345
	346	45.8995		346	101.455					346	74.2803		346	53.747			346		346	42.8767		346	61.0069		346	53.7096	52.4657				346	45.3021		346	24.1611		346	34.43		346	25.3692		346	24.7652		346	21.745		346
	347	45.8995		347	101.455					347	74.2803		347	53.143			347		347	42.8767		347	61.0069		347	53.1062	52.4657				347	45.3021		347	24.7652		347	34.43		347	25.3692		347	24.7652		347	21.745		347
	348	45.8995		348	101.455					348	73.6764		348	53.747			348		348	42.2728		348	61.0069		348	53.7096	52.4657				348	44.6981		348	24.7652		348	34.43		348	25.9732		348	24.7652		348	21.745		348
	349	45.8995		349	102.059					349	74.2803		349	53.143			349		349	42.2728		349	61.0069		349	53.1062	52.4657				349	45.3021		349	24.7652		349	34.43		349	25.3692		349	24.7652		349	21.745		349
	350	45.8995		350	102.059					350	73.6764		350	53.747			350		350	42.8767		350	61.0069		52.4657						350	45.3021		350	24.1611		350	34.43		350	25.3692		350	24.7652		350	22.3491		350
	351	44.6916		351	102.059					351	74.2803		351	53.143			351		351	42.8767		351	61.0069		52.4657						351	45.3021		351	24.7652		351	34.43		351	25.3692		351	24.7652		351	22.3491		351
	352	45.8995		352	102.059					352	74.2803		352	53.143			352		352	42.2728		352	61.0069		52.4657						352	44.6981		352	24.7652		352	33.826		352	25.3692		352	24.7652		352	21.141		352
	353	45.8995		353	102.059					353	74.2803		353	53.143			353		353	42.2728		353	61.0069		52.4657						353	44.6981		353	24.1611		353	34.43		353	25.3692		353	24.7652		353	21.141		353
	354	44.6916		354	102.662					354	74.2803		354	53.747			354		354	42.2728		354	61.0069		51.8627						354	44.6981		354	24.7652		354	33.826		354	25.3692		354	24.7652		354	21.745		354
	355	44.6916		355	102.662					355	74.2803		355	53.143			355		355	42.2728		355	61.0069		52.4657						355	44.6981		355	24.1611		355	33.826		355	25.3692		355	24.7652		355	21.141		355
	356	44.6916		356	102.662					356	74.2803		356	53.143			356		356	42.2728		356	61.0069		51.8627						356	44.6981		356	24.1611		356	33.826		356	25.3692		356	25.3692		356	21.141		356
	357	44.6916		357	102.662					357	74.2803		357	52.539			357		357	42.2728		357	61.0069		51.8627						357	44.6981		357	24.1611		357	33.826		357	25.3692		357	24.7652		357	21.141		357
	358	45.2955		358	102.662					358	74.2803		358	53.143			358		358	42.2728		358	60.4029		51.8627						358	44.6981		358	24.1611		358	33.222		358	25.3692		358	24.7652		358	21.141		358
	359	45.2955		359	103.266					359	73.6764		359	53.143			359		359	42.2728		359	60.4029		51.8627						359	44.6981		359	24.1611		359	33.222		359	24.7652		359	24.7652		359	21.141		359
	360	45.2955		360	103.266					360	73.6764		360	52.539			360		360	42.2728		360	60.4029		51.8627						360	44.0941		360	23.5571		360	33.826		360	24.7652		360	24.7652		360	21.141		360
	361	45.2955		361	103.266					361	73.6764		361	52.539			361		361	41.6689		361	60.4029		51.8627						361	44.0941		361	23.5571		361	33.222		361	24.7652		361	24.7652					361
	362	45.2955		362	103.266					362	74.2803		362	52.539			362		362	41.6689		362	60.4029		51.8627						362	44.0941		362	23.5571		362	33.222		362	24.7652		362	24.7652					362
	363	45.2955		363	103.266					363	74.2803		363	52.539			363		363	41.6689		363	60.4029		51.8627						363	44.6981		363	23.5571		363	33.222		363	24.7652		363	24.7652					363
	364	45.2955		364	103.266					364	74.2803		364	52.539			364		364	41.6689		364	60.4029		51.8627						364	44.0941		364	24.1611		364	33.222		364	24.7652		364	24.7652					364
	365	45.2955		365	103.87					365	73.6764		365	52.539			365		365	42.2728		365	60.4029		51.8627						365	44.0941		365	23.5571		365	33.222		365	24.7652		365	24.7652					365
	366	44.0877		366	103.87					366	73.6764		366	52.539			366		366	41.6689		366	59.7988		51.8627						366	44.0941		366	23.5571		366	33.222		366	24.7652		366	24.7652					366
	367	44.0877		367	103.87					367	74.2803		367	51.935			367		367	41.6689		367	59.7988		51.2596						367	44.0941		367	23.5571		367	32.618		367	24.7652		367	24.7652					367
	368	44.6916		368	103.87					368	74.2803		368	51.935			368		368	41.6689		368	59.7988		51.2596						368	44.0941		368	23.5571		368	32.618		368	24.1611		368	24.7652					368
	369	44.0877		369	103.87					369	73.6764		369	52.539			369		369	41.065		369	60.4029		51.2596						369	43.4901		369	23.5571		369	32.618		369	24.1611		369	24.7652					369
	370	44.6916		370	104.474					370	74.2803		370	52.539			370		370	41.6689		370	59.7988		51.2596						370	44.0941		370	23.5571		370	32.618		370	24.1611		370	24.7652					370
	371	44.6916		371	104.474					371	73.6764		371	51.935			371		371	41.065		371	59.7988		51.2596						371	43.4901		371	22.9531		371	32.618		371	24.1611		371	24.7652					371
	372	44.0877		372	104.474					372	73.6764		372	51.935			372		372	41.065		372	62.2149		51.2596						372	43.4901		372	23.5571		372	32.618		372	24.1611		372	24.7652					372
	373	44.0877		373	104.474					373	73.6764		373	51.935			373		373	41.6689		373	62.2149		51.2596						373	43.4901		373	22.9531		373	32.014		373	24.1611		373	24.7652					373
	374	44.6916		374	104.474					374	73.6764		374	51.935			374		374	41.065		374	62.2149		51.2596						374	43.4901		374	23.5571		374	32.618		374	24.1611		374	24.7652					374
	375	44.0877		375	104.474					375	73.6764		375	51.331			375		375	41.6689		375	62.2149		51.2596						375	43.4901		375	23.5571		375	32.014		375	24.1611		375	24.7652					375
	376	44.6916		376	105.078					376	73.6764		376	51.331			376		376	41.065		376	60.4029		51.2596						376	43.4901		376	23.5571		376	32.618		376	24.1611		376	24.7652					376
	377	44.0877		377	105.078					377	73.6764		377	51.331			377		377	41.065		377	59.1948		51.2596						377	42.886		377	22.9531		377	32.014		377	24.1611		377	24.7652					377
	378	44.6916		378	105.078					378	73.6764		378	51.935			378		378	41.065		378	59.1948		51.2596						378	42.886		378	22.9531		378	32.618		378	24.1611		378	24.7652					378
	379	44.0877		379	105.078					379	73.6764		379	51.331			379		379	41.065		379	59.1948		51.2596						379	42.886		379	22.9531		379	32.618		379	24.1611		379	24.7652					379
	380	44.6916		380	105.078					380	73.6764		380	51.331			380		380	41.065		380	59.1948		50.6566						380	42.886		380	22.9531		380	32.014		380	24.1611		380	24.1611					380
	381	44.0877		381	105.078					381	73.6764		381	51.331			381		381	41.065		381	61.6109		50.6566						381	42.282		381	22.9531		381	32.014		381	23.5571		381	24.7652					381
	382	44.0877		382	105.078					382	73.0725		382	51.331			382		382	41.065		382	59.1948		50.6566						382	42.886		382	22.9531		382	32.014		382	23.5571		382	24.1611					382
	383	44.0877		383	105.682					383	73.6764		383	51.331			383		383	41.065		383	62.2149		50.6566						383	42.886		383	22.9531		383	32.014		383	23.5571		383	24.1611					383
	384	44.0877		384	105.682					384	73.6764		384	51.331			384		384	41.065		384	59.1948		50.6566						384	42.282		384	22.9531		384	32.014		384	23.5571		384	24.1611					384
	385	43.4837		385	105.682					385	73.6764		385	51.331			385		385	40.4611		385	59.1948		50.6566						385	42.886		385	22.3491		385	32.014		385	23.5571		385	24.1611					385
	386	43.4837		386	105.682					386	73.0725		386	51.331			386		386	40.4611		386	61.0069		50.6566						386	42.282		386	22.9531		386	31.409		386	23.5571		386	24.1611					386
	387	44.0877		387	105.682					387	73.0725		387	50.727			387		387	40.4611		387	59.1948		50.6566						387	42.886		387	22.9531		387	31.409		387	23.5571		387	24.1611					387
	388	44.0877		388	105.682					388	73.0725		388	51.331			388		388	40.4611		388	58.5908		50.6566						388	42.282		388	22.3491		388	31.409		388	23.5571		388	24.1611					388
	389	44.0877		389	106.286					389	73.0725		389	50.727			389		389	41.065		389	58.5908		50.6566						389	41.678		389	22.3491		389	31.409		389	23.5571		389	24.1611					389
	390	43.4837		390	106.286					390	73.0725		390	50.727			390		390	40.4611		390	59.7988		50.6566						390	42.282		390	22.9531		390	31.409		390	23.5571		390	24.1611					390
	391	43.4837		391	106.286					391	73.0725		391	50.727			391		391	41.065		391	58.5908		50.0535						391	41.678		391	22.3491		391	31.409		391	23.5571		391	24.1611					391
	392	43.4837		392	106.286					392	73.0725		392	50.727			392		392	39.8572		392	59.7988		50.6566						392	42.282		392	22.3491		392	31.409		392	23.5571		392	24.1611					392
	393	43.4837		393	106.286					393	73.0725		393	50.727			393		393	40.4611		393	59.1948		50.6566						393	41.678		393	22.3491		393	31.409		393	23.5571		393	24.1611					393
	394	44.0877		394	106.286					394	73.0725		394	50.727			394		394	40.4611		394	58.5908		50.0535						394	41.678		394	22.3491		394	31.409		394	23.5571		394	24.1611					394
	395	44.0877		395	106.286					395	73.0725		395	50.727			395		395	39.8572		395	58.5908		50.0535						395	41.678		395	22.3491		395	31.409		395	22.9531		395	23.5571					395
	396	43.4837		396	106.89					396	73.0725		396	50.727			396		396	40.4611		396	58.5908		50.0535						396	41.678		396	22.3491		396	31.409		396	22.9531		396	24.1611					396
	397	44.0877		397	106.89					397	73.0725		397	50.123			397		397	40.4611		397	61.6109		50.0535						397	41.678		397	22.9531		397	30.805		397	22.9531		397	23.5571					397
	398	44.0877		398	106.89					398	73.0725		398	50.123			398		398	39.8572		398	58.5908		50.0535						398	41.678		398	22.3491		398	30.805		398	22.9531		398	23.5571					398
	399	44.0877		399	106.89					399	72.4686		399	50.123			399		399	40.4611		399	58.5908		50.0535						399	41.678		399	22.3491		399	31.409		399	22.9531		399	23.5571					399
	400	44.0877		400	106.89					400	73.0725		400	50.123			400		400	39.8572		400	58.5908		50.0535						400	41.678		400	22.3491		400	30.805		400	22.9531								400
	401	44.0877		401	107.494					401	72.4686		401	50.123			401		401	39.8572		401	58.5908		50.0535						401	41.678		401	22.3491		401	30.805		401	22.9531								401
	402	44.0877		402	107.494					402	73.0725		402	50.727			402		402	39.2533		402	58.5908		50.0535						402	41.678		402	22.3491		402	30.805		402	22.9531								402
	403	44.0877		403	107.494					403	72.4686		403	50.123			403		403	39.8572		403	57.9867		50.0535						403	41.678		403	22.3491		403	30.805		403	22.9531								403
	404	44.0877		404	107.494					404	73.0725		404	50.123			404		404	39.8572		404	61.0069		50.0535						404	41.678		404	22.3491		404	30.805		404	22.9531								404
	405	43.4837		405	107.494					405	73.0725		405	50.123			405		405	39.8572		405	59.1948		50.0535						405	41.678		405	22.3491		405	30.805		405	22.9531								405
	406	44.0877		406	107.494					406	73.0725		406	50.123			406		406	39.8572		406	58.5908		50.0535						406	41.0739		406	22.3491		406	30.805		406	22.9531								406
	407	43.4837		407	108.098					407	72.4686		407	49.52			407		407	39.8572		407	58.5908		50.0535						407	41.0739		407	22.3491		407	30.201		407	22.9531								407
	408	44.0877		408	108.098					408	73.0725		408	50.123			408		408	39.2533		408	57.9867		50.0535						408	41.0739		408	22.3491		408	30.805		408	22.9531								408
	409	43.4837		409	108.098					409	73.0725		409	50.123			409		409	39.8572		409	57.9867		49.4505						409	41.0739		409	22.3491		409	30.201		409	22.9531								409
	410	43.4837		410	108.098					410	73.0725		410	50.123			410		410	39.8572		410	57.9867		49.4505						410	41.0739		410	21.745		410	30.201		410	22.3491								410
	411	42.8798		411	108.098					411	73.0725		411	49.52			411		411	39.2533		411	57.9867		49.4505						411	40.4699		411	22.3491		411	30.201		411	22.9531								411
	412	43.4837		412	108.098					412	72.4686		412	50.123			412		412	39.2533		412	57.9867		49.4505						412	40.4699		412	22.3491		412	30.201		412	22.3491								412
	413	43.4837		413	108.701					413	72.4686		413	50.123			413		413	39.8572		413	57.9867		49.4505						413	41.0739		413	22.3491		413	30.201		413	22.9531								413
	414	43.4837		414	108.701					414	72.4686		414	49.52			414		414	39.2533		414	60.4029		49.4505						414	40.4699		414	22.3491		414	30.201		414	22.3491								414
	415	43.4837		415	108.701					415	72.4686		415	50.123			415		415	39.2533		415	57.9867		49.4505						415	41.0739		415	22.3491		415	30.201		415	22.3491								415
	416	43.4837		416	108.701					416	72.4686		416	49.52			416		416	39.8572		416	57.9867		49.4505						416	40.4699		416	22.3491		416	30.201		416	22.3491								416
	417	43.4837		417	109.305					417	72.4686		417	50.123			417		417	39.2533		417	57.3827		49.4505						417	41.0739		417	21.745		417	30.201		417	22.3491								417
	418	43.4837		418	109.305					418	72.4686		418	49.52			418		418	39.2533		418	57.3827		49.4505						418	40.4699		418	21.745		418	30.201		418	22.3491								418
	419	43.4837		419	109.305					419	72.4686		419	49.52			419		419	39.2533		419	57.3827		49.4505						419	40.4699		419	21.745		419	30.201		419	22.3491								419
	420	43.4837		420	109.305					420	72.4686		420	50.123			420		420	39.2533		420	57.3827		49.4505						420	40.4699		420	22.3491		420	30.201		420	22.3491								420
	421	43.4837		421	109.305					421	72.4686		421	49.52			421		421	39.8572		421	57.9867		49.4505						421	40.4699					421	30.201		421	22.3491
	422	43.4837		422	109.305					422	72.4686		422	49.52			422		422	39.2533		422	57.3827		49.4505						422	40.4699					422	29.597		422	21.745
	423	43.4837		423	109.305					423	72.4686		423	49.52			423		423	39.2533		423	57.3827		49.4505						423	40.4699					423	30.201		423	22.3491
	424	43.4837		424	109.305					424	72.4686		424	49.52			424		424	38.6494		424	57.9867		49.4505						424	40.4699					424	30.201		424	21.745
	425	42.8798		425	109.909					425	72.4686		425	49.52			425		425	39.2533		425	57.9867		49.4505						425	40.4699					425	30.201		425	21.745
	426	42.8798		426	109.909					426	72.4686		426	49.52			426		426	39.2533		426	57.3827		49.4505						426	40.4699					426	30.201		426	21.745
	427	42.8798		427	109.909					427	72.4686		427	49.52			427		427	39.2533		427	57.3827		48.8474						427	40.4699					427	29.597		427	21.745
	428	42.8798		428	109.909					428	72.4686		428	48.916			428		428	39.2533		428	57.3827		48.8474						428	40.4699					428	29.597		428	21.745
	429	42.8798		429	109.909					429	72.4686		429	49.52			429		429	39.2533		429	57.3827		48.8474						429	40.4699					429	30.201		429	21.745
	430	42.8798		430	109.909					430	72.4686		430	49.52			430		430	39.2533		430	57.3827		48.8474						430	39.8659					430	29.597		430	21.745
	431	42.8798		431	110.513					431	72.4686		431	49.52			431		431	39.2533		431	57.3827		48.8474						431	39.8659					431	29.597		431	21.745
	432	42.8798		432	110.513					432	72.4686		432	48.916			432		432	38.6494		432	57.3827		48.8474						432	40.4699					432	29.597		432	21.745
	433	42.8798		433	110.513					433	72.4686		433	48.916			433		433	38.6494		433	56.7787		48.8474						433	40.4699					433	29.597		433	21.745
	434	42.8798		434	110.513					434	72.4686		434	49.52			434		434	39.2533		434	57.3827		48.8474						434	39.8659					434	28.993		434	21.745
	435	42.8798		435	110.513					435	72.4686		435	48.916			435		435	39.2533		435	56.7787		48.8474						435	39.8659					435	28.993		435	21.745
	436	42.8798		436	110.513					436	72.4686		436	48.916			436		436	39.2533		436	56.7787		48.8474						436	39.8659					436	28.993		436	21.745
	437	42.2758		437	110.513					437	72.4686		437	48.916			437		437	39.2533		437	56.7787		48.8474						437	39.8659					437	28.993		437	21.141
	438	42.8798		438	111.117					438	72.4686		438	48.916			438		438	38.6494		438	56.7787		48.2444						438	39.8659					438	28.993		438	21.745
	439	42.8798		439	111.117					439	72.4686		439	48.916			439		439	38.6494		439	56.7787		48.8474						439	39.8659					439	28.993		439	21.745
	440	42.8798		440	111.117					440	71.8647		440	48.916			440		440	38.6494		440	56.7787		48.8474						440	39.8659					440	28.993		440	21.141
	441	42.2758		441	111.117					441	71.8647		441	48.312			441		441	38.6494		441	56.7787		48.8474						441	39.2619					441	28.389		441	21.141
	442	42.2758		442	111.117					442	72.4686		442	48.916			442		442	38.6494		442	56.7787		48.2444						442	39.8659					442	28.993		442	21.141
	443	42.8798		443	111.117					443	72.4686		443	48.916			443		443	38.6494		443	56.7787		48.2444						443	39.8659					443	28.993		443	21.745
	444	42.2758		444	111.721					444	72.4686		444	48.916			444		444	38.0455		444	56.7787		48.2444						444	39.8659					444	28.389		444	21.745
	445	42.2758		445	111.721					445	71.8647		445	48.916			445		445	38.6494		445	56.7787		48.2444						445	39.8659					445	28.993		445	21.141
	446	42.8798		446	111.721					446	72.4686		446	48.916			446		446	38.0455		446	57.3827		48.2444						446	39.2619					446	28.389		446	21.141
	447	42.8798		447	111.721					447	71.8647		447	48.916			447		447	38.6494		447	56.7787		48.2444						447	39.8659					447	28.389		447	21.745
	448	42.8798		448	111.721					448	71.8647		448	48.916			448		448	38.6494		448	56.7787		48.2444						448	39.2619					448	28.389		448	21.141
	449	42.2758		449	111.721					449	71.8647		449	48.312			449		449	38.6494		449	56.7787		48.2444						449	39.8659					449	28.389		449	21.141
	450	42.2758		450	111.721					450	71.8647		450	48.312			450		450	38.6494		450	56.1747		48.2444						450	39.2619					450	28.389		450	21.141
	451	42.8798		451	111.721					451	71.8647		451	48.916			451		451	38.0455		451	56.7787		48.2444						451	39.2619					451	28.389		451	21.141
	452	42.2758		452	112.325					452	71.8647		452	48.312			452		452	38.6494		452	56.7787		48.2444						452	39.8659					452	28.389		452	21.141
	453	42.8798		453	112.325					453	71.8647		453	48.312			453		453	38.0455		453	56.1747		48.2444						453	39.2619					453	28.389		453	21.141
	454	42.2758		454	112.325					454	71.8647		454	48.312			454		454	38.0455		454	56.7787		48.2444						454	39.2619								454	20.537
	455	42.8798		455	112.325					455	71.8647		455	48.312			455		455	38.6494		455	56.7787		48.2444						455	39.2619								455	21.141
	456	42.8798		456	112.325					456	71.8647		456	48.312			456		456	37.4416		456	56.1747		48.2444						456	39.2619								456	21.141
	457	42.8798		457	110.513					457	71.8647		457	48.312			457		457	37.4416		457	56.7787		48.2444						457	39.2619								457	20.537
	458	42.8798		458	109.305					458	71.2608		458	48.312			458		458	37.4416		458	56.7787		48.2444						458	39.2619								458	21.141
	459	42.2758		459	108.098					459	71.2608		459	48.312			459		459	38.0455		459	56.7787		48.2444						459	39.2619								459	21.141
	460	41.6719		460	107.494					460	71.2608		460	48.312			460		460	38.0455		460	56.1747		48.2444						460	39.2619								460	20.537
	461	42.2758		461	106.286					461	71.2608		461	48.312			461		461	37.4416		461	56.1747		48.2444						461	39.2619								461	20.537
	462	42.2758		462	105.682					462	71.2608		462	48.312			462		462	38.6494		462	56.1747		48.2444						462	39.8659								462	21.141
	463	42.2758		463	105.682					463	71.2608		463	47.708			463		463	38.0455		463	56.1747		48.2444						463	39.2619								463	20.537
	464	42.2758		464	105.078					464	71.2608		464	48.312			464		464	38.0455		464	56.1747		47.6413						464	39.2619								464	20.537
	465	42.2758		465	104.474					465	71.2608		465	47.708			465		465	37.4416		465	56.1747		48.2444						465	39.2619								465	20.537
	466	42.2758		466	103.87					466	71.2608		466	47.708			466		466	38.0455		466	56.1747		47.6413						466	39.2619								466	20.537
	467	42.2758		467	103.266					467	71.2608		467	47.708			467		467	37.4416		467	56.1747		47.6413						467	38.6578								467	20.537
	468	42.2758		468	102.662					468	71.2608		468	47.708			468		468	37.4416		468	56.1747		47.6413						468	39.2619								468	21.141
	469	42.2758		469	102.662					469	71.2608		469	47.708			469		469	37.4416		469	56.1747		47.6413						469	39.2619								469	21.141
	470	42.2758		470	102.059					470	71.2608		470	47.708			470		470	37.4416		470	56.1747		47.6413						470	39.2619								470	20.537
	471	42.2758		471	102.059					471	71.2608		471	47.708			471		471	37.4416		471	56.1747		47.6413						471	38.6578								471	20.537
	472	42.2758		472	101.455					472	71.2608		472	47.708			472		472	37.4416		472	56.1747		47.6413						472	38.6578								472	20.537
	473	42.2758		473	100.851					473	71.2608		473	47.708			473		473	37.4416		473	56.1747		47.6413						473	38.6578								473	21.141
	474	42.2758		474	100.851					474	71.2608		474	47.708			474		474	37.4416		474	56.1747		47.6413						474	38.6578								474	21.141
	475	42.2758		475	100.247					475	71.2608		475	47.708			475		475	37.4416		475	56.1747		47.0383						475	38.6578								475	21.141
	476	42.2758		476	100.247					476	70.6569		476	47.708			476		476	37.4416		476	56.1747		47.0383						476	39.2619								476	21.141
	477	42.2758		477	99.643					477	71.2608		477	47.708			477		477	36.8377		477	56.1747		47.0383						477	39.2619								477	21.141
	478	42.2758		478	99.643					478	70.6569		478	47.708			478		478	37.4416		478	56.1747		47.0383						478	38.6578								478	21.141
	479	42.2758		479	99.0391					479	70.6569		479	47.104					479	37.4416		479	56.1747								479	38.6578								479	21.141
	480	42.2758		480	99.0391					480	70.6569		480	47.708					480	37.4416		480	56.1747																	480	21.141
	481	42.2758		481	98.4352					481	71.2608		481	47.104					481	36.8377																				481	21.141
	482	42.2758		482	98.4352					482	70.6569		482	47.708					482	36.8377																				482	20.537
	483	42.2758		483	97.8314					483	70.6569		483	47.104					483	37.4416																				483	20.537
	484	42.2758		484	97.8314					484	71.2608		484	47.104					484	37.4416																				484	21.141
	485	42.2758		485	97.8314					485	70.6569		485	47.104					485	37.4416																				485	21.141
				486	97.2275					486	70.6569		486	47.104					486	37.4416																				486	21.141
				487	97.2275					487	70.6569		487	47.104					487	36.8377																				487	20.537
				488	96.6236					488	70.6569		488	46.5					488	37.4416																				488	20.537
				489	97.2275					489	70.6569		489	46.5					489	37.4416																				489	20.537
				490	96.6236					490	70.6569		490	47.104					490	37.4416																				490	20.537
				491	96.6236								491	46.5					491	37.4416																				491	20.537
				492	96.0197								492	46.5					492	37.4416																				492	20.537
				493	96.0197								493	47.104					493	36.8377																				493	20.537
				494	96.0197								494	46.5					494	36.8377																				494	20.537
				495	96.0197								495	46.5					495	37.4416																				495	20.537
				496	95.4158								496	47.104					496	36.8377																				496	20.537
				497	95.4158								497	46.5					497	36.8377																				497	20.537
				498	95.4158								498	46.5					498	36.8377																				498	20.537
				499	95.4158								499	46.5					499	36.8377																				499	20.537
				500	95.4158								500	47.104					500	36.8377																				500	20.537
				501	94.8119								501	46.5					501	37.4416																				501	20.537
				502	94.8119								502	46.5					502	36.8377																				502	20.537
				503	94.8119								503	46.5					503	37.4416																				503	20.537
				504	94.8119								504	46.5					504	37.4416																				504	20.537
				505	94.208								505	45.896					505	37.4416																				505	19.9329
				506	94.208								506	46.5					506	37.4416																				506	19.9329
				507	94.208								507	46.5					507	36.8377																				507	20.537
				508	94.208								508	46.5					508	37.4416																				508	19.9329
				509	94.208								509	45.896					509	37.4416																				509	19.9329
				510	93.6041								510	46.5					510	37.4416																				510	19.9329
				511	93.6041								511	45.896					511	37.4416																				511	19.9329
				512	93.6041								512	45.896																										512	19.9329
				513	93.6041								513	46.5																										513	19.9329
				514	93.0002								514	45.896																										514	19.9329
				515	93.0002								515	45.896																										515	20.537
				516	93.0002								516	45.896																										516	20.537
				517	93.0002								517	45.896																										517	21.141
				518	93.0002								518	45.896																										518	21.141
				519	92.3963								519	45.896																										519	20.537
				520	92.3963								520	45.896																										520	20.537
				521	92.3963								521	45.292																										521	20.537
				522	92.3963								522	45.896																										522	20.537
				523	91.7924								523	45.896																										523	20.537
				524	91.7924								524	45.896																										524	20.537
				525	91.7924								525	45.896																										525	19.9329
				526	91.7924								526	45.896																										526	19.9329
				527	91.1885								527	45.896																										527	19.9329
				528	91.1885								528	45.896																										528	19.9329
				529	91.1885								529	45.896																										529	19.9329
				530	91.1885								530	45.896																										530	19.3289
				531	90.5846								531	45.292																										531	19.9329
				532	90.5846								532	45.896																										532	19.9329
				533	90.5846								533	45.896
				534	90.5846								534	45.896
				535	89.9807
				536	89.9807
				537	89.9807
				538	89.9807
				539	89.3768
				540	89.3768
				541	89.3768
				542	89.3768
				543	88.7729
				544	88.7729
				545	88.7729
				546	88.169
				547	88.169
				548	88.169
				549	88.169
				550	88.169
				551	87.5651
				552	87.5651
				553	87.5651
				554	87.5651
				555	86.9612
				556	86.9612
				557	86.9612
				558	86.9612
				559	86.3573
				560	86.3573
				561	86.3573
				562	85.7534
				563	85.7534
				564	85.7534
				565	85.7534
				566	85.7534
				567	85.1495
				568	85.1495
				569	85.1495
				570	85.1495
				571	84.5456
				572	84.5456
				573	84.5456
				574	84.5456
				575	84.5456
				576	83.9417
				577	83.9417
				578	83.9417
				579	83.9417
				580	83.3378
				581	83.3378
				582	83.3378
				583	83.3378
				584	83.3378
				585	82.7339
				586	82.7339
				587	82.7339
				588	82.13
				589	82.13
				590	82.13
				591	82.13
				592	81.5261
				593	81.5261
				594	81.5261
				595	81.5261
				596	80.9222
				597	80.9222
				598	80.9222
				599	80.9222
				600	80.9222
				601	80.3183
				602	80.3183
				603	80.3183
				604	80.3183
				605	79.7144
				606	79.7144
				607	79.7144
				608	79.7144
				609	79.7144
				610	79.1105
				611	79.1105
				612	79.1105
				613	79.1105
				614	79.1105
				615	78.5066
				616	78.5066
				617	78.5066
				618	78.5066
				619	78.5066
				620	77.9027
				621	77.9027
				622	77.9027
				623	77.9027
				624	77.9027
				625	77.2988
				626	77.2988
				627	77.2988
				628	77.2988
				629	76.6949
				630	76.6949
				631	76.6949
				632	76.6949
				633	76.091
				634	76.091
				635	76.091
				636	76.091
				637	76.091
				638	75.4872
				639	75.4872
				640	75.4872
				641	75.4872
				642	74.8833
				643	74.8833
				644	74.8833
				645	74.8833
				646	74.8833
				647	74.2794
				648	74.2794
				649	74.2794
				650	74.2794
				651	73.6755
				652	73.6755
				653	73.6755
				654	73.6755
				655	73.0716
				656	73.0716
				657	73.0716
				658	73.0716
				659	72.4677
				660	72.4677
				661	72.4677
				662	72.4677
				663	72.4677
				664	71.8638
				665	71.8638
				666	71.8638
				667	71.8638
				668	71.2599
				669	71.2599
				670	71.2599
				671	71.2599
				672	70.656
				673	70.656
				674	70.656
				675	70.656
				676	70.656
				677	70.0521
				678	70.0521
				679	70.0521
				680	70.0521
				681	70.0521
				682	69.4482
				683	69.4482
4_B	time (s)	keratin 4.5 (arb.u.)		time (s)	keratin 4.67 (arb.u.)		time (s)	keratin 5.15		time (s)	keratin 5.25		time (s)	keratin 6.0		time (s)	keratin 6.05		time (s)	keratin 6.11		time (s)	keratin 6.18		time (s)	keratin 6.25		time (s)	keratin 6.5		time (s)	keratin 6.41		time (s)	keratin 7.04		time (s)	keratin 7.4		time (s)	keratin 7.15		time (s)	keratin 7.23		time (s)	keratin 7.7		time (s)
	1	5.749		1	6.394		1	5.553		1	5.693		1	5.886		1	6.832		1	6.036		1	5.563		1	5.282		1	5.124		1	6.046		1	5.933		1	6.085		1	7.332		1	5.205		1	4.299		1
	2	6.215		2	6.713		2	7.653		2	5.929		2	6.254		2	8.106		2	7.455		2	6.523		2	6.353		2	8.362		2	7.753		2	6.191		2	6.588		2	9.227		2	5.631		2	5.868		2
	3	7.612		3	8.584		3	8.263		3	5.943		3	6.483		3	9.115		3	8.282		3	7.266		3	7.274		3	9.005		3	8.536		3	7.609		3	7.478		3	9.874		3	6.277		3	6.362		3
	4	7.921		4	8.968		4	8.591		4	5.979		4	6.482		4	10.123		4	8.863		4	7.574		4	7.568		4	9.163		4	8.777		4	7.864		4	8.189		4	10.147		4	6.481		4	6.474		4
	5	8.329		5	9.322		5	8.877		5	5.949		5	6.549		5	10.717		5	9.202		5	7.902		5	7.687		5	9.451		5	9.018		5	7.999		5	8.377		5	10.383		5	6.616		5	6.604		5
	6	8.627		6	9.394		6	8.974		6	6.019		6	9.095		6	11.028		6	9.375		6	8.104		6	7.913		6	9.656		6	9.288		6	8.18		6	8.479		6	10.554		6	6.694		6	6.781		6
	7	8.8		7	9.559		7	9.098		7	8.382		7	10.429		7	11.151		7	9.481		7	8.218		7	8.013		7	9.839		7	9.307		7	8.264		7	8.674		7	10.702		7	6.758		7	6.782		7
	8	8.985		8	9.775		8	9.115		8	9.091		8	10.973		8	11.364		8	9.743		8	8.358		8	8.17		8	9.947		8	9.448		8	8.38		8	8.671		8	10.9		8	6.828		8	6.831		8
	9	9.064		9	9.782		9	9.286		9	9.494		9	11.739		9	11.514		9	9.766		9	8.386		9	8.311		9	10.131		9	9.593		9	8.423		9	8.855		9	10.873		9	6.861		9	6.849		9
	10	9.171		10	9.892		10	9.292		10	9.729		10	12.886		10	11.736		10	9.875		10	8.552		10	8.368		10	10.323		10	9.736		10	8.594		10	8.874		10	11.217		10	6.986		10	6.935		10
	11	9.208		11	9.96		11	9.453		11	10.028		11	13.063		11	11.95		11	10.008		11	8.659		11	8.439		11	10.447		11	9.828		11	8.6		11	9.005		11	11.286		11	6.969		11	6.976		11
	12	9.287		12	10.067		12	9.413		12	10.194		12	13.164		12	12.104		12	10.053		12	8.685		12	8.57		12	10.431		12	9.975		12	8.671		12	9.049		12	11.436		12	7.004		12	7.062		12
	13	9.341		13	10.082		13	9.611		13	10.36		13	13.232		13	12.248		13	10.152		13	8.849		13	8.681		13	10.556		13	10.01		13	8.766		13	9.102		13	11.494		13	7.103		13	6.997		13
	14	9.417		14	10.197		14	9.66		14	10.571		14	13.428		14	12.464		14	10.223		14	8.91		14	8.718		14	10.644		14	10.042		14	8.87		14	9.141		14	11.636		14	7.117		14	7.048		14
	15	9.468		15	10.276		15	9.714		15	10.604		15	13.547		15	12.57		15	10.295		15	8.938		15	8.847		15	10.689		15	10.241		15	8.851		15	9.294		15	11.799		15	7.214		15	7.043		15
	16	9.547		16	10.29		16	9.717		16	10.801		16	13.669		16	12.621		16	10.475		16	9.011		16	8.791		16	10.874		16	10.338		16	9.018		16	9.327		16	11.838		16	7.25		16	7.162		16
	17	9.553		17	10.514		17	9.882		17	10.958		17	13.778		17	12.782		17	10.473		17	9.143		17	8.921		17	10.889		17	10.345		17	9.03		17	9.389		17	11.911		17	7.257		17	7.116		17
	18	9.629		18	10.449		18	9.85		18	11.034		18	14.042		18	12.861		18	10.483		18	9.184		18	8.948		18	11.045		18	10.471		18	9.166		18	9.398		18	11.934		18	7.285		18	7.141		18
	19	9.651		19	10.548		19	9.916		19	11.115		19	14.066		19	12.886		19	10.576		19	9.315		19	9.036		19	11.115		19	10.584		19	9.11		19	9.562		19	12.099		19	7.374		19	7.167		19
	20	9.743		20	10.629		20	9.957		20	11.231		20	14.147		20	13.11		20	10.772		20	9.323		20	9.133		20	11.274		20	10.618		20	9.285		20	9.603		20	12.054		20	7.435		20	7.23		20
	21	9.749		21	10.688		21	10.039		21	11.283		21	14.407		21	13.098		21	10.827		21	9.417		21	9.128		21	11.379		21	10.726		21	9.337		21	9.613		21	12.125		21	7.416		21	7.218		21
	22	9.763		22	10.698		22	10.109		22	11.404		22	14.435		22	13.192		22	10.874		22	9.586		22	9.246		22	11.473		22	10.867		22	9.447		22	9.758		22	12.245		22	7.514		22	7.217		22
	23	9.83		23	10.8		23	10.178		23	11.522		23	14.58		23	13.263		23	10.867		23	9.502		23	9.278		23	11.523		23	10.849		23	9.413		23	9.701		23	12.351		23	7.53		23	7.23		23
	24	9.865		24	10.802		24	10.081		24	11.385		24	14.666		24	13.381		24	10.939		24	9.565		24	9.246		24	11.704		24	10.988		24	9.512		24	9.829		24	12.415		24	7.562		24	7.294		24
	25	9.985		25	10.903		25	10.169		25	11.609		25	14.653		25	13.414		25	10.932		25	9.754		25	9.321		25	11.738		25	10.956		25	9.558		25	9.847		25	12.508		25	7.564		25	7.291		25
	26	9.985		26	10.968		26	10.252		26	11.828		26	14.887		26	13.629		26	11.046		26	9.789		26	9.445		26	11.821		26	11.102		26	9.585		26	9.962		26	12.377		26	7.607		26	7.339		26
	27	9.996		27	11.025		27	10.214		27	11.616		27	15.154		27	13.699		27	11.13		27	9.794		27	9.57		27	11.962		27	11.157		27	9.671		27	10.002		27	12.593		27	7.66		27	7.294		27
	28	10.078		28	11.072		28	10.287		28	11.987		28	15.147		28	13.737		28	11.076		28	9.853		28	9.668		28	12.1		28	11.3		28	9.701		28	10.078		28	12.691		28	7.736		28	7.369		28
	29	10.04		29	11.167		29	10.343		29	12.01		29	15.288		29	13.801		29	11.252		29	9.833		29	9.791		29	12.091		29	11.301		29	9.707		29	9.979		29	12.679		29	7.728		29	7.413		29
	30	10.176		30	11.363		30	10.393		30	12.04		30	15.377		30	13.782		30	11.302		30	9.953		30	9.846		30	12.404		30	11.34		30	9.694		30	10.101		30	12.655		30	7.747		30	7.437		30
	31	10.191		31	11.368		31	10.474		31	12.102		31	15.421		31	13.887		31	11.277		31	9.923		31	9.791		31	13.578		31	11.407		31	9.781		31	10.068		31	12.678		31	7.776		31	7.457		31
	32	10.168		32	11.351		32	10.536		32	12.12		32	15.456		32	14.129		32	11.395		32	9.965		32	9.861		32	13.644		32	11.368		32	9.791		32	10.169		32	12.777		32	7.831		32	7.52		32
	33	10.292		33	11.418		33	10.466		33	12.204		33	15.641		33	14.05		33	11.455		33	10.044		33	9.923		33	13.923		33	11.607		33	9.799		33	10.204		33	12.78		33	7.826		33	7.532		33
	34	10.36		34	11.559		34	10.575		34	12.06		34	15.662		34	14.255		34	11.457		34	10.169		34	10.003		34	13.908		34	11.599		34	9.833		34	10.369		34	12.859		34	7.871		34	7.51		34
	35	10.411		35	11.573		35	10.483		35	12.16		35	15.596		35	14.259		35	11.633		35	10.173		35	10.038		35	14.071		35	11.643		35	9.853		35	10.283		35	12.97		35	7.919		35	7.447		35
	36	10.288		36	11.572		36	10.557		36	12.351		36	15.886		36	14.461		36	11.572		36	10.294		36	10.129		36	14.103		36	11.634		36	10.024		36	10.235		36	13		36	7.8		36	7.523		36
	37	10.359		37	11.638		37	10.515		37	12.358		37	15.897		37	14.552		37	11.672		37	10.303		37	10.156		37	14.289		37	11.722		37	10.013		37	10.307		37	12.998		37	7.882		37	7.54		37
	38	10.471		38	11.652		38	10.585		38	12.544		38	15.94		38	14.569		38	11.76		38	10.232		38	10.129		38	14.249		38	11.735		38	10.046		38	10.33		38	13.063		38	7.935		38	7.528		38
	39	10.549		39	11.721		39	10.645		39	12.466		39	16.149		39	14.598		39	11.715		39	10.35		39	10.129		39	14.278		39	11.824		39	10.117		39	10.506		39	13.044		39	7.998		39	7.626		39
	40	10.513		40	11.669		40	10.673		40	12.56		40	16.113		40	14.742		40	11.882		40	10.475		40	10.189		40	14.338		40	11.881		40	10.236		40	10.491		40	13.09		40	7.951		40	7.485		40
	41	10.507		41	12.007		41	10.76		41	12.578		41	16.308		41	14.806		41	11.785		41	10.526		41	10.287		41	14.516		41	11.919		41	10.171		41	10.525		41	13.142		41	8.051		41	7.633		41
	42	10.587		42	11.927		42	10.729		42	12.604		42	16.344		42	14.824		42	12.038		42	10.426		42	10.242		42	14.523		42	11.908		42	10.213		42	10.525		42	13.183		42	8.016		42	7.66		42
	43	10.643		43	12.042		43	10.727		43	12.771		43	16.416		43	14.894		43	11.974		43	10.595		43	10.298		43	14.696		43	12.012		43	10.297		43	10.511		43	13.249		43	8.008		43	7.649		43
	44	10.684		44	11.99		44	10.867		44	12.836		44	16.625		44	15.044		44	12.008		44	10.558		44	10.398		44	14.819		44	12.072		44	10.24		44	10.615		44	13.322		44	8.055		44	7.668		44
	45	10.697		45	11.987		45	10.906		45	12.763		45	16.508		45	15.143		45	12.08		45	10.575		45	10.311		45	14.895		45	12.035		45	10.238		45	10.677		45	13.311		45	8.111		45	7.651		45
	46	10.774		46	12.078		46	10.859		46	12.859		46	16.64		46	15.065		46	12.214		46	10.639		46	10.387		46	14.726		46	12.159		46	10.356		46	10.705		46	13.25		46	8.031		46	7.743		46
	47	10.749		47	12.338		47	10.904		47	12.792		47	16.671		47	15.432		47	12.291		47	10.706		47	10.454		47	14.803		47	12.204		47	10.359		47	10.724		47	13.496		47	8.093		47	7.712		47
	48	10.868		48	12.208		48	10.915		48	12.836		48	16.949		48	15.367		48	12.263		48	10.708		48	10.462		48	14.878		48	12.239		48	10.406		48	10.804		48	13.452		48	8.202		48	7.834		48
	49	10.88		49	12.377		49	10.962		49	12.956		49	16.946		49	15.46		49	12.379		49	10.821		49	10.421		49	14.96		49	12.311		49	10.443		49	10.897		49	13.465		49	8.203		49	7.789		49
	50	10.886		50	12.381		50	11.101		50	12.976		50	16.995		50	15.41		50	12.313		50	10.866		50	10.561		50	15.007		50	12.318		50	10.507		50	10.924		50	13.564		50	8.172		50	7.771		50
	51	10.916		51	12.514		51	11.037		51	13.006		51	17.105		51	15.521		51	12.37		51	10.89		51	10.512		51	15.069		51	12.412		51	10.485		51	10.848		51	13.595		51	8.218		51	7.76		51
	52	10.975		52	12.486		52	11.113		52	13.071		52	17.304		52	15.619		52	12.446		52	10.888		52	10.541		52	15.033		52	12.392		52	10.469		52	10.977		52	13.687		52	8.215		52	7.788		52
	53	10.959		53	12.547		53	11.109		53	13.108		53	17.458		53	15.803		53	12.466		53	10.964		53	10.568		53	15.16		53	12.496		53	10.504		53	11.137		53	13.673		53	8.253		53	7.839		53
	54	11.036		54	12.575		54	11.202		54	12.942		54	17.5		54	15.852		54	12.496		54	11.127		54	10.517		54	15.214		54	12.538		54	10.489		54	11.019		54	13.714		54	8.339		54	7.798		54
	55	11.123		55	12.711		55	11.225		55	13.067		55	17.557		55	15.763		55	12.626		55	11.148		55	10.526		55	15.318		55	12.491		55	10.557		55	11.062		55	13.833		55	8.358		55	7.844		55
	56	11.055		56	12.783		56	11.176		56	13.252		56	17.761		56	15.853		56	12.755		56	11.054		56	10.41		56	15.388		56	12.645		56	10.642		56	11.123		56	13.735		56	8.329		56	7.824		56
	57	11.168		57	12.638		57	11.333		57	13.213		57	17.653		57	16.049		57	12.724		57	11.279		57	10.522		57	15.322		57	12.608		57	10.701		57	11.078		57	13.87		57	8.359		57	7.917		57
	58	11.087		58	12.846		58	11.299		58	13.204		58	17.823		58	16.099		58	12.794		58	11.312		58	10.624		58	15.328		58	12.685		58	10.593		58	11.204		58	13.86		58	8.381		58	7.968		58
	59	11.146		59	12.971		59	11.36		59	13.229		59	17.931		59	16.195		59	12.791		59	11.3		59	10.658		59	15.397		59	12.776		59	10.697		59	11.361		59	13.937		59	8.409		59	7.894		59
	60	11.235		60	12.97		60	11.398		60	13.368		60	18.059		60	16.379		60	12.825		60	11.547		60	10.596		60	15.405		60	12.851		60	10.7		60	11.274		60	13.917		60	8.439		60	7.961		60
	61	11.2		61	13.013		61	11.425		61	13.376		61	18.046		61	16.466		61	12.769		61	11.4		61	10.787		61	15.592		61	12.719		61	10.69		61	11.301		61	14.04		61	8.437		61	7.93		61
	62	11.258		62	13.172		62	11.48		62	13.437		62	18.19		62	16.408		62	12.944		62	11.439		62	10.744		62	15.565		62	12.942		62	10.764		62	11.38		62	14.029		62	8.499		62	7.914		62
	63	11.318		63	13.103		63	11.562		63	13.533		63	18.286		63	16.286		63	12.818		63	11.521		63	10.739		63	15.644		63	12.869		63	10.794		63	11.376		63	14.094		63	8.5		63	7.938		63
	64	11.355		64	13.19		64	11.473		64	13.502		64	18.316		64	16.44		64	13.025		64	11.52		64	10.779		64	15.656		64	13.077		64	10.875		64	11.439		64	14.193		64	8.533		64	8.055		64
	65	11.369		65	13.166		65	11.631		65	13.575		65	18.307		65	16.435		65	13.028		65	11.482		65	10.873		65	15.598		65	13.023		65	10.838		65	11.534		65	14.157		65	8.563		65	8.025		65
	66	11.505		66	13.267		66	11.617		66	13.6		66	18.583		66	16.609		66	13.043		66	11.583		66	10.862		66	15.576		66	13.062		66	10.922		66	11.427		66	14.273		66	8.507		66	8.084		66
	67	11.389		67	13.317		67	11.6		67	13.593		67	18.814		67	16.691		67	13.047		67	11.707		67	10.897		67	15.623		67	13.036		67	10.955		67	11.522		67	14.342		67	8.605		67	8.078		67
	68	11.482		68	13.32		68	11.708		68	13.636		68	18.863		68	16.833		68	13.097		68	11.754		68	11.021		68	15.653		68	13.177		68	10.981		68	11.612		68	14.394		68	8.608		68	8.031		68
	69	11.472		69	13.417		69	11.775		69	13.709		69	18.741		69	16.812		69	13.023		69	11.834		69	11.024		69	15.742		69	13.249		69	10.985		69	11.585		69	14.404		69	8.667		69	8.011		69
	70	11.568		70	13.467		70	11.66		70	13.735		70	18.901		70	16.856		70	13.109		70	11.775		70	10.997		70	15.73		70	13.283		70	11.025		70	11.671		70	14.501		70	8.658		70	8.135		70
	71	11.503		71	13.454		71	11.743		71	13.711		71	19.011		71	16.924		71	13.231		71	11.87		71	11.027		71	15.695		71	13.44		71	11.075		71	11.666		71	14.523		71	8.669		71	8.168		71
	72	11.587		72	13.462		72	11.819		72	13.809		72	19.031		72	16.944		72	13.112		72	11.867		72	11.062		72	15.758		72	13.266		72	11.016		72	11.725		72	14.505		72	8.732		72	8.13		72
	73	11.575		73	13.481		73	11.814		73	13.848		73	19.062		73	17.043		73	13.302		73	11.939		73	11.074		73	15.893		73	13.372		73	11.015		73	11.685		73	14.563		73	8.743		73	8.175		73
	74	11.667		74	13.649		74	11.915		74	13.964		74	19.181		74	16.925		74	13.228		74	11.84		74	11.056		74	15.832		74	13.439		74	11.101		74	11.697		74	14.598		74	8.746		74	8.108		74
	75	11.786		75	13.601		75	11.99		75	13.871		75	19.372		75	17.206		75	13.266		75	11.985		75	11.161		75	15.943		75	13.531		75	11.118		75	11.844		75	14.589		75	8.791		75	8.133		75
	76	11.728		76	13.753		76	12.057		76	13.905		76	19.403		76	17.131		76	13.309		76	12.01		76	11.13		76	15.94		76	13.604		76	11.154		76	11.782		76	14.606		76	8.859		76	8.154		76
	77	11.744		77	13.709		77	11.929		77	14.057		77	19.587		77	17.324		77	13.356		77	12.057		77	11.115		77	16.071		77	13.673		77	11.13		77	11.796		77	14.702		77	8.891		77	8.18		77
	78	11.796		78	13.75		78	11.946		78	13.989		78	19.611		78	17.35		78	13.362		78	12.144		78	11.152		78	15.982		78	13.655		78	11.175		78	11.823		78	14.733		78	8.839		78	8.231		78
	79	11.811		79	13.758		79	12.02		79	14.156		79	19.749		79	17.358		79	13.529		79	12.247		79	11.256		79	16.022		79	13.605		79	11.18		79	11.947		79	14.81		79	8.873		79	8.226		79
	80	11.975		80	13.908		80	12.007		80	14.069		80	19.556		80	17.376		80	13.463		80	12.153		80	11.228		80	16.128		80	13.58		80	11.185		80	11.968		80	14.917		80	8.946		80	8.274		80
	81	11.86		81	13.9		81	12.133		81	14.174		81	19.836		81	17.386		81	13.557		81	12.134		81	11.356		81	16.063		81	13.731		81	11.193		81	11.893		81	14.806		81	8.908		81	8.248		81
	82	11.936		82	13.977		82	12.043		82	14.349		82	19.947		82	17.505		82	13.507		82	12.321		82	11.303		82	16.186		82	13.657		82	11.248		82	11.953		82	14.883		82	8.897		82	8.264		82
	83	12.001		83	13.939		83	12.136		83	14.239		83	19.977		83	17.483		83	13.541		83	12.369		83	11.292		83	16.124		83	13.777		83	11.322		83	11.983		83	14.958		83	8.942		83	8.339		83
	84	12.076		84	14.014		84	12.231		84	14.353		84	19.998		84	17.601		84	13.607		84	12.379		84	11.282		84	16.181		84	13.829		84	11.364		84	11.995		84	14.92		84	8.952		84	8.3		84
	85	12.073		85	14.031		85	12.224		85	14.301		85	20.069		85	17.459		85	13.679		85	12.338		85	11.335		85	16.181		85	13.916		85	11.422		85	11.921		85	14.998		85	9.022		85	8.301		85
	86	12.066		86	14.018		86	12.147		86	14.117		86	20.26		86	17.608		86	13.59		86	12.384		86	11.274		86	16.15		86	13.948		86	11.289		86	12.052		86	15.001		86	9		86	8.303		86
	87	12.068		87	14.099		87	12.199		87	14.445		87	20.252		87	17.651		87	13.662		87	12.502		87	11.38		87	16.173		87	14.006		87	11.394		87	12.024		87	15.014		87	9.106		87	8.393		87
	88	12.11		88	14.059		88	12.261		88	14.479		88	20.264		88	17.614		88	13.684		88	12.623		88	11.402		88	16.124		88	14.05		88	11.346		88	12.043		88	15.147		88	9.049		88	8.303		88
	89	12.217		89	14.247		89	12.352		89	14.554		89	20.448		89	17.683		89	13.638		89	12.543		89	11.416		89	16.223		89	14.073		89	11.456		89	12.061		89	15.165		89	9.114		89	8.401		89
	90	12.233		90	14.171		90	12.31		90	14.616		90	20.365		90	17.683		90	13.754		90	12.596		90	11.429		90	16.257		90	14.135		90	11.432		90	12.148		90	15.046		90	9.133		90	8.372		90
	91	12.267		91	14.24		91	12.376		91	14.63		91	20.626		91	17.879		91	13.847		91	12.645		91	11.41		91	16.251		91	14.101		91	11.415		91	12.135		91	15.195		91	9.105		91	8.411		91
	92	12.336		92	14.242		92	12.325		92	14.583		92	20.443		92	17.946		92	13.764		92	12.801		92	11.452		92	16.16		92	14.068		92	11.474		92	12.173		92	15.141		92	9.186		92	8.387		92
	93	12.304		93	14.338		93	12.418		93	14.592		93	20.652		93	18.104		93	13.751		93	12.754		93	11.507		93	16.148		93	14.047		93	11.52		93	12.218		93	15.224		93	9.216		93	8.488		93
	94	12.396		94	14.446		94	12.366		94	14.602		94	20.627		94	18.043		94	13.836		94	12.738		94	11.467		94	16.365		94	14.212		94	11.471		94	12.27		94	15.362		94	9.202		94	8.436		94
	95	12.292		95	14.27		95	12.575		95	14.769		95	20.921		95	17.943		95	13.971		95	12.777		95	11.463		95	16.261		95	14.265		95	11.451		95	12.154		95	15.292		95	9.188		95	8.396		95
	96	12.288		96	14.471		96	12.474		96	14.924		96	20.861		96	18.171		96	13.927		96	12.901		96	11.505		96	16.352		96	14.18		96	11.446		96	12.24		96	15.31		96	9.24		96	8.449		96
	97	12.403		97	14.522		97	12.459		97	14.906		97	20.988		97	18.173		97	13.995		97	12.891		97	11.549		97	16.277		97	14.303		97	11.536		97	12.316		97	15.405		97	9.264		97	8.539		97
	98	12.477		98	14.576		98	12.558		98	15.066		98	20.929		98	18.054		98	14.032		98	13		98	11.495		98	16.24		98	14.368		98	11.568		98	12.215		98	15.23		98	9.274		98	8.565		98
	99	12.465		99	14.687		99	12.555		99	14.963		99	21.028		99	18.29		99	13.96		99	13.014		99	11.632		99	16.415		99	14.362		99	11.508		99	12.286		99	15.368		99	9.274		99	8.536		99
	100	12.457		100	14.633		100	12.56		100	15.061		100	21.042		100	18.26		100	14.065		100	13.042		100	11.721		100	16.428		100	14.458		100	11.571		100	12.374		100	15.372		100	9.34		100	8.551		100
	101	12.6		101	14.491		101	12.679		101	15.037		101	21.026		101	18.342		101	14.113		101	12.949		101	11.541		101	16.389		101	14.505		101	11.624		101	12.275		101	15.495		101	9.356		101	8.571		101
	102	12.593		102	14.722		102	12.613		102	15.002		102	21.037		102	18.269		102	14.16		102	13.007		102	11.697		102	16.409		102	14.465		102	11.646		102	12.381		102	15.536		102	9.296		102	8.559		102
	103	12.521		103	14.676		103	12.643		103	15.202		103	21.247		103	18.308		103	14.145		103	13.129		103	11.643		103	16.573		103	14.611		103	11.657		103	12.328		103	15.422		103	9.401		103	8.543		103
	104	12.54		104	14.698		104	12.82		104	15.335		104	21.377		104	18.519		104	14.337		104	13.1		104	11.651		104	16.513		104	14.601		104	11.608		104	12.386		104	15.479		104	9.358		104	8.582		104
	105	12.579		105	14.781		105	12.752		105	15.42		105	21.453		105	18.544		105	14.165		105	13.103		105	11.674		105	16.52		105	14.639		105	11.699		105	12.394		105	15.562		105	9.372		105	8.602		105
	106	12.666		106	14.732		106	12.753		106	15.333		106	21.498		106	18.551		106	14.148		106	13.157		106	11.752		106	16.537		106	14.532		106	11.664		106	12.365		106	15.468		106	9.461		106	8.637		106
	107	12.629		107	14.777		107	12.854		107	15.41		107	21.605		107	18.539		107	14.372		107	13.178		107	11.779		107	16.497		107	14.555		107	11.702		107	12.439		107	15.686		107	9.462		107	8.649		107
	108	12.699		108	14.794		108	12.867		108	15.513		108	21.552		108	18.547		108	14.39		108	13.169		108	11.815		108	16.529		108	14.629		108	11.78		108	12.47		108	15.451		108	9.479		108	8.684		108
	109	12.738		109	14.876		109	12.795		109	15.265		109	21.621		109	18.593		109	14.309		109	13.254		109	11.851		109	16.699		109	14.65		109	11.743		109	12.473		109	15.644		109	9.522		109	8.658		109
	110	12.747		110	14.908		110	12.887		110	15.06		110	21.787		110	18.705		110	14.298		110	13.371		110	11.869		110	16.718		110	14.69		110	11.751		110	12.532		110	15.677		110	9.467		110	8.691		110
	111	12.743		111	14.901		111	12.924		111	15.363		111	21.807		111	18.789		111	14.449		111	13.273		111	11.869		111	16.714		111	14.665		111	11.769		111	12.52		111	15.56		111	9.516		111	8.713		111
	112	12.756		112	14.964		112	12.88		112	15.469		112	21.744		112	18.787		112	14.389		112	13.404		112	11.899		112	16.571		112	14.565		112	11.801		112	12.483		112	15.695		112	9.62		112	8.659		112
	113	12.691		113	15.127		113	12.956		113	15.42		113	21.914		113	18.875		113	14.417		113	13.325		113	11.927		113	16.628		113	14.79		113	11.809		113	12.521		113	15.701		113	9.43		113	8.69		113
	114	12.749		114	15.03		114	13.016		114	15.569		114	21.928		114	18.835		114	14.416		114	13.428		114	11.997		114	16.486		114	14.771		114	11.867		114	12.563		114	15.838		114	9.546		114	8.722		114
	115	12.807		115	14.991		115	12.99		115	15.732		115	22.034		115	18.861		115	14.586		115	13.509		115	11.917		115	16.718		115	14.734		115	11.84		115	12.607		115	15.697		115	9.57		115	8.758		115
	116	12.804		116	15.109		116	13.022		116	15.867		116	22.01		116	19.073		116	14.505		116	13.517		116	11.933		116	16.801		116	14.791		116	11.882		116	12.691		116	15.784		116	9.548		116	8.751		116
	117	12.806		117	15.067		117	13.124		117	15.732		117	22.131		117	19.066		117	14.567		117	13.59		117	11.97		117	16.843		117	14.789		117	11.894		117	12.628		117	15.846		117	9.595		117	8.798		117
	118	12.858		118	15.14		118	13.061		118	15.771		118	22.22		118	19.041		118	14.664		118	13.611		118	11.97		118	16.711		118	14.832		118	11.91		118	12.724		118	15.928		118	9.677		118	8.823		118
	119	12.856		119	15.182		119	13.144		119	15.766		119	22.206		119	19.206		119	14.7		119	13.49		119	11.992		119	16.936		119	14.828		119	11.959		119	12.624		119	15.962		119	9.684		119	8.877		119
	120	12.858		120	15.237		120	13.089		120	15.891		120	22.318		120	19.258		120	14.519		120	13.609		120	11.949		120	16.804		120	14.908		120	11.995		120	12.72		120	15.843		120	9.662		120	8.905		120
	121	12.92		121	15.269		121	13.128		121	16.222		121	22.375		121	19.367		121	14.692		121	13.683		121	12.081		121	16.755		121	14.93		121	11.9		121	12.705		121	16.002		121	9.633		121	8.885		121
	122	12.863		122	15.347		122	13.173		122	16.043		122	22.458		122	19.368		122	14.765		122	13.725		122	12.104		122	16.746		122	14.924		122	12.088		122	12.676		122	15.939		122	9.736		122	8.877		122
	123	12.994		123	15.386		123	13.292		123	16.051		123	22.495		123	19.156		123	14.742		123	13.72		123	11.976		123	16.836		123	14.968		123	12.067		123	12.783		123	15.976		123	9.698		123	8.907		123
	124	12.929		124	15.49		124	13.279		124	16.173		124	22.446		124	19.422		124	14.763		124	13.81		124	12.103		124	16.919		124	15.023		124	12.042		124	12.784		124	16.019		124	9.777		124	8.953		124
	125	12.969		125	15.462		125	13.27		125	16.205		125	22.571		125	19.282		125	14.771		125	13.798		125	12.075		125	16.779		125	14.932		125	12.071		125	12.881		125	16.059		125	9.767		125	8.96		125
	126	12.974		126	15.533		126	13.242		126	16.225		126	22.487		126	19.472		126	14.864		126	13.814		126	12.148		126	16.923		126	14.965		126	12.098		126	12.796		126	16.11		126	9.793		126	9.041		126
	127	13.003		127	15.623		127	13.246		127	16.334		127	22.756		127	19.545		127	14.783		127	13.862		127	12.16		127	16.969		127	15.012		127	12.132		127	12.788		127	16.167		127	9.688		127	9.023		127
	128	13.099		128	15.566		128	13.377		128	16.206		128	22.711		128	19.599		128	14.947		128	13.947		128	12.181		128	16.933		128	15.104		128	12.075		128	12.856		128	16.147		128	9.868		128	9.071		128
	129	13.152		129	15.687		129	13.385		129	16.317		129	22.753		129	19.624		129	14.88		129	13.9		129	12.152		129	17.009		129	15.173		129	12.045		129	12.854		129	16.071		129	9.891		129	9.082		129
	130	13.109		130	15.603		130	13.407		130	16.096		130	22.93		130	19.733		130	14.955		130	13.925		130	12.119		130	16.899		130	15.154		130	12.144		130	12.929		130	16.123		130	9.812		130	9.04		130
	131	13.112		131	15.739		131	13.458		131	16.053		131	22.888		131	19.749		131	14.962		131	13.978		131	12.264		131	17.002		131	15.133		131	12.116		131	13.002		131	16.222		131	9.817		131	9.116		131
	132	13.085		132	15.772		132	13.389		132	16.378		132	22.875		132	19.75		132	14.885		132	14.125		132	12.322		132	17.155		132	15.238		132	12.147		132	12.897		132	16.179		132	9.908		132	9.139		132
	133	13.152		133	15.854		133	13.471		133	16.494		133	22.789		133	19.829		133	14.96		133	14.137		133	12.311		133	17.098		133	15.329		133	12.16		133	12.87		133	16.22		133	9.866		133	9.125		133
	134	13.239		134	15.742		134	13.32		134	16.583		134	22.804		134	19.893		134	15.098		134	14.107		134	12.22		134	17.12		134	15.334		134	12.222		134	12.922		134	16.304		134	9.811		134	9.195		134
	135	13.193		135	15.814		135	13.47		135	16.599		135	23.151		135	19.812		135	15.021		135	14.178		135	12.364		135	17.089		135	15.283		135	12.12		135	12.875		135	16.319		135	9.883		135	9.124		135
	136	13.241		136	15.922		136	13.565		136	16.663		136	23.244		136	20.057		136	15.063		136	14.259		136	12.431		136	17.253		136	15.325		136	12.243		136	12.936		136	16.331		136	9.971		136	9.171		136
	137	13.321		137	15.925		137	13.579		137	16.372		137	23.198		137	19.932		137	15.006		137	14.32		137	12.33		137	17.185		137	15.346		137	12.173		137	13.039		137	16.233		137	9.969		137	9.224		137
	138	13.278		138	15.854		138	13.488		138	16.647		138	23.042		138	20.064		138	14.959		138	14.14		138	12.335		138	17.302		138	15.295		138	12.111		138	12.971		138	16.348		138	9.974		138	9.293		138
	139	13.219		139	15.933		139	13.517		139	16.833		139	23.366		139	20.161		139	14.985		139	13.916		139	12.408		139	17.44		139	15.399		139	12.293		139	13.097		139	16.383		139	10.026		139	9.264		139
	140	13.305		140	15.952		140	13.596		140	16.908		140	23.313		140	20.253		140	15.076		140	13.99		140	12.358		140	17.355		140	15.432		140	12.229		140	13.093		140	16.359		140	10.066		140	9.232		140
	141	13.346		141	16.058		141	13.699		141	16.985		141	23.228		141	20.28		141	15.15		141	14.138		141	12.416		141	17.286		141	15.444		141	12.255		141	13.001		141	16.465		141	9.919		141	9.252		141
	142	13.444		142	16.042		142	13.594		142	16.958		142	23.307		142	20.336		142	14.976		142	14.186		142	12.359		142	17.317		142	15.568		142	12.349		142	13.034		142	16.313		142	10.103		142	9.297		142
	143	13.351		143	16.084		143	13.632		143	16.846		143	23.5		143	20.384		143	15.093		143	14.318		143	12.487		143	17.305		143	15.567		143	12.307		143	13.081		143	16.28		143	10.081		143	9.324		143
	144	13.502		144	16.078		144	13.58		144	16.708		144	23.51		144	20.511		144	15.067		144	14.225		144	12.442		144	17.395		144	15.55		144	12.312		144	13.097		144	16.412		144	10.053		144	9.372		144
	145	13.396		145	16.265		145	13.668		145	17.018		145	23.545		145	20.398		145	15.228		145	14.24		145	12.546		145	17.429		145	15.573		145	12.256		145	13.074		145	16.447		145	10.111		145	9.302		145
	146	13.386		146	16.228		146	13.594		146	16.722		146	23.589		146	20.317		146	15.333		146	14.365		146	12.57		146	17.391		146	15.488		146	12.31		146	13.193		146	16.511		146	10.145		146	9.352		146
	147	13.493		147	16.3		147	13.58		147	17.073		147	23.723		147	20.454		147	15.338		147	14.195		147	12.524		147	17.467		147	15.583		147	12.232		147	13.161		147	16.624		147	10.189		147	9.33		147
	148	13.497		148	16.252		148	13.743		148	17.308		148	23.718		148	20.674		148	15.405		148	14.36		148	12.472		148	17.51		148	15.593		148	12.287		148	13.083		148	16.487		148	10.167		148	9.423		148
	149	13.483		149	16.483		149	13.69		149	17.268		149	23.974		149	20.758		149	15.392		149	14.356		149	12.596		149	17.569		149	15.65		149	12.382		149	13.082		149	16.574		149	10.215		149	9.458		149
	150	13.596		150	16.363		150	13.688		150	17.357		150	23.945		150	20.614		150	15.397		150	14.43		150	12.444		150	17.642		150	15.678		150	12.355		150	13.109		150	16.549		150	10.302		150	9.492		150
	151	13.526		151	16.346		151	13.63		151	17.249		151	23.917		151	20.705		151	15.443		151	14.423		151	12.495		151	17.618		151	15.745		151	12.287		151	13.161		151	16.601		151	10.191		151	9.389		151
	152	13.584		152	16.508		152	13.788		152	17.285		152	24.039		152	20.743		152	15.486		152	14.362		152	12.59		152	17.657		152	15.731		152	12.383		152	13.247		152	16.584		152	10.183		152	9.529		152
	153	13.617		153	16.458		153	13.777		153	17.538		153	23.964		153	20.756		153	15.552		153	14.441		153	12.66		153	17.817		153	15.771		153	12.374		153	13.22		153	16.544		153	10.302		153	9.449		153
	154	13.623		154	16.352		154	13.62		154	17.401		154	23.991		154	20.817		154	15.373		154	14.575		154	12.463		154	17.748		154	15.838		154	12.45		154	13.249		154	16.64		154	10.309		154	9.527		154
	155	13.681		155	16.529		155	13.843		155	17.542		155	24.264		155	20.933		155	15.556		155	14.665		155	12.691		155	17.682		155	15.84		155	12.446		155	13.149		155	16.62		155	10.311		155	9.446		155
	156	13.744		156	16.409		156	13.798		156	17.522		156	24.212		156	20.811		156	15.561		156	14.696		156	12.659		156	17.855		156	15.931		156	12.453		156	13.293		156	16.654		156	10.311		156	9.508		156
	157	13.71		157	16.554		157	13.813		157	17.549		157	24.211		157	20.902		157	15.598		157	14.7		157	12.578		157	17.91		157	15.97		157	12.554		157	13.289		157	16.665		157	10.349		157	9.567		157
	158	13.771		158	16.522		158	13.868		158	17.573		158	24.393		158	20.894		158	15.628		158	14.765		158	12.62		158	17.915		158	15.924		158	12.38		158	13.307		158	16.77		158	10.404		158	9.584		158
	159	13.868		159	16.465		159	13.906		159	17.736		159	24.383		159	21.03		159	15.688		159	14.752		159	12.709		159	17.933		159	15.914		159	12.498		159	13.246		159	16.81		159	10.339		159	9.603		159
	160	13.789		160	16.564		160	13.863		160	17.704		160	24.479		160	21.054		160	15.795		160	14.738		160	12.674		160	18.067		160	16		160	12.508		160	13.371		160	16.845		160	10.51		160	9.582		160
	161	13.923		161	16.577		161	13.975		161	17.73		161	24.565		161	21.085		161	15.761		161	14.964		161	12.657		161	18.059		161	16.038		161	12.637		161	13.391		161	16.775		161	10.402		161	9.642		161
	162	13.802		162	16.563		162	13.908		162	17.771		162	24.324		162	21.148		162	15.698		162	14.97		162	12.673		162	18.033		162	16.1		162	12.602		162	13.463		162	16.796		162	10.409		162	9.654		162
	163	13.741		163	16.649		163	13.966		163	17.805		163	24.496		163	21.171		163	15.668		163	14.988		163	12.719		163	18.156		163	16.078		163	12.497		163	13.436		163	16.871		163	10.458		163	9.646		163
	164	13.758		164	16.752		164	13.934		164	17.802		164	24.576		164	21.279		164	15.856		164	15.014		164	12.804		164	18.146		164	16.137		164	12.591		164	13.537		164	16.773		164	10.437		164	9.666		164
	165	13.791		165	16.817		165	13.905		165	17.847		165	24.558		165	21.315		165	15.835		165	15.062		165	12.784		165	18.148		165	16.086		165	12.534		165	13.632		165	16.846		165	10.514		165	9.766		165
	166	13.833		166	16.76		166	13.879		166	17.915		166	24.706		166	21.339		166	15.878		166	15.044		166	12.807		166	18.139		166	16.169		166	12.604		166	13.875		166	16.911		166	10.519		166	9.791		166
	167	13.844		167	16.947		167	13.965		167	17.981		167	24.215		167	21.375		167	15.868		167	15.003		167	12.804		167	18.14		167	16.154		167	12.724		167	13.739		167	16.98		167	10.497		167	9.719		167
	168	13.857		168	16.784		168	14.01		168	17.991		168	23.964		168	20.93		168	15.879		168	15.027		168	12.831		168	18.162		168	16.218		168	12.664		168	13.846		168	16.963		168	10.601		168	9.744		168
	169	13.748		169	16.753		169	14.052		169	17.954		169	24.061		169	20.811		169	15.893		169	15.113		169	12.888		169	18.239		169	16.205		169	12.694		169	13.905		169	17.003		169	10.572		169	9.747		169
	170	13.803		170	16.869		170	14.002		170	18.162		170	23.7		170	20.597		170	15.981		170	15.094		170	12.882		170	18.196		170	16.279		170	12.604		170	14.01		170	17.059		170	10.582		170	9.839		170
	171	13.855		171	16.901		171	14.023		171	18.222		171	23.734		171	20.346		171	15.999		171	15.148		171	12.971		171	18.272		171	16.405		171	12.577		171	14.027		171	17.149		171	10.592		171	9.752		171
	172	13.835		172	16.97		172	14.038		172	18.077		172	23.787		172	20.329		172	16.008		172	15.066		172	12.908		172	18.275		172	16.387		172	12.697		172	14.017		172	17.053		172	10.695		172	9.749		172
	173	13.825		173	16.762		173	14.02		173	18.13		173	23.575		173	20.3		173	16.301		173	15.238		173	12.84		173	18.354		173	16.429		173	12.658		173	13.892		173	17.11		173	10.671		173	9.851		173
	174	13.884		174	16.907		174	14.114		174	18.259		174	23.671		174	20.368		174	16.153		174	15.288		174	12.87		174	18.47		174	16.429		174	12.713		174	13.85		174	17.049		174	10.712		174	9.78		174
	175	13.902		175	17.037		175	14.125		175	18.182		175	23.578		175	20.147		175	16.162		175	15.318		175	12.928		175	18.417		175	16.511		175	12.833		175	14.024		175	17.247		175	10.758		175	9.805		175
	176	13.963		176	16.888		176	14.052		176	18.279		176	23.586		176	20.035		176	16.053		176	15.383		176	12.851		176	18.48		176	16.517		176	12.725		176	13.815		176	16.992		176	10.698		176	9.83		176
	177	13.952		177	17.01		177	14.195		177	18.25		177	23.701		177	19.977		177	16.151		177	15.334		177	12.968		177	18.535		177	16.552		177	12.697		177	13.953		177	16.753		177	10.749		177	9.975		177
	178	13.959		178	17.097		178	14.114		178	18.297		178	23.589		178	19.838		178	15.983		178	15.455		178	12.896		178	18.466		178	16.507		178	12.724		178	13.807		178	16.605		178	10.796		178	9.892		178
	179	13.992		179	17.11		179	14.087		179	18.284		179	23.515		179	19.764		179	15.728		179	15.356		179	12.731		179	18.664		179	16.387		179	12.393		179	13.756		179	16.329		179	10.768		179	9.914		179
	180	13.916		180	16.991		180	14.103		180	18.476		180	23.435		180	19.853		180	15.631		180	15.124		180	12.643		180	18.639		180	16.283		180	12.361		180	13.804		180	16.166		180	10.677		180	9.974		180
	181	13.992		181	17.197		181	14.096		181	18.28		181	23.387		181	19.823		181	15.478		181	14.985		181	12.555		181	18.724		181	16.164		181	12.242		181	13.7		181	16.173		181	10.564		181	9.943		181
	182	13.958		182	17.041		182	14.071		182	18.056		182	23.431		182	19.845		182	15.421		182	14.813		182	12.571		182	18.408		182	16.081		182	12.296		182	13.812		182	15.985		182	10.423		182	9.976		182
	183	13.914		183	17.133		183	13.963		183	18.117		183	23.376		183	19.747		183	15.424		183	14.851		183	12.57		183	18.259		183	15.909		183	12.219		183	13.656		183	15.997		183	10.476		183	9.994		183
	184	14.007		184	17.229		184	14.052		184	17.933		184	23.368		184	19.59		184	15.39		184	14.882		184	12.649		184	18.263		184	15.822		184	12.156		184	13.543		184	15.759		184	10.384		184	10.031		184
	185	13.958		185	17.144		185	13.953		185	17.959		185	23.442		185	19.683		185	15.247		185	14.81		185	12.514		185	18.131		185	15.841		185	12.161		185	13.603		185	15.697		185	10.355		185	9.987		185
	186	13.849		186	17.091		186	13.919		186	17.908		186	23.386		186	19.619		186	15.175		186	14.813		186	12.535		186	18.103		186	15.775		186	12.139		186	13.515		186	15.624		186	10.264		186	10.1		186
	187	14.035		187	17.138		187	14.04		187	17.831		187	23.269		187	19.552		187	15.21		187	14.913		187	12.503		187	17.924		187	15.738		187	12.06		187	13.381		187	15.455		187	10.162		187	10.045		187
	188	13.947		188	17.3		188	14.047		188	17.769		188	23.197		188	19.532		188	15.101		188	14.992		188	12.496		188	17.913		188	15.664		188	12.024		188	13.266		188	15.362		188	10.167		188	10.135		188
	189	13.987		189	17.298		189	14.022		189	17.922		189	23.322		189	19.559		189	15.063		189	14.84		189	12.544		189	17.727		189	15.721		189	12.093		189	13.184		189	15.258		189	10.153		189	10.117		189
	190	14.035		190	17.389		190	13.955		190	17.916		190	23.315		190	19.37		190	15.023		190	15		190	12.565		190	17.82		190	15.728		190	12.117		190	13.337		190	15.306		190	10.124		190	10.144		190
	191	14.048		191	17.317		191	14.074		191	17.897		191	23.124		191	19.362		191	14.989		191	14.897		191	12.552		191	17.712		191	15.613		191	12.056		191	13.319		191	15.184		191	9.962		191	10.149		191
	192	14.009		192	17.414		192	13.937		192	17.934		192	23.175		192	19.464		192	14.885		192	14.909		192	12.574		192	17.825		192	15.545		192	11.985		192	13.085		192	15.227		192	9.989		192	10.212		192
	193	13.996		193	17.398		193	14.096		193	17.848		193	23.035		193	19.477		193	14.983		193	14.892		193	12.674		193	17.648		193	15.611		193	12.067		193	13.05		193	15.043		193	9.929		193	10.194		193
	194	14.004		194	17.303		194	14.074		194	17.866		194	23.233		194	19.234		194	14.917		194	14.921		194	12.615		194	17.627		194	15.556		194	12.064		194	13.012		194	15.119		194	10.02		194	10.215		194
	195	13.931		195	17.336		195	14.1		195	17.951		195	23.201		195	19.186		195	14.901		195	14.854		195	12.701		195	17.487		195	15.585		195	11.979		195	12.954		195	14.94		195	10.051		195	10.205		195
	196	13.935		196	17.331		196	14.179		196	18.011		196	22.94		196	19.291		196	14.842		196	14.852		196	12.702		196	17.478		196	15.432		196	12.026		196	12.931		196	14.945		196	9.893		196	10.301		196
	197	13.939		197	17.542		197	14.151		197	17.951		197	23.139		197	19.247		197	14.895		197	14.837		197	12.78		197	17.51		197	15.409		197	12.027		197	12.992		197	14.86		197	9.898		197	10.288		197
	198	14.021		198	17.433		198	14.09		198	17.956		198	23.03		198	19.283		198	14.759		198	14.872		198	12.772		198	17.65		198	15.404		198	12.027		198	12.854		198	14.76		198	9.857		198	10.269		198
	199	14.038		199	17.599		199	14.158		199	17.97		199	23.167		199	19.049		199	14.783		199	14.795		199	12.611		199	17.491		199	15.206		199	12.021		199	12.765		199	14.864		199	9.819		199	10.238		199
	200	14.002		200	17.563		200	14.163		200	17.927		200	22.958		200	19.106		200	14.683		200	14.83		200	12.732		200	17.301		200	15.323		200	12.004		200	12.712		200	14.819		200	9.849		200	10.249		200
	201	13.913		201	17.604		201	14.018		201	18.015		201	22.917		201	18.977		201	14.792		201	14.858		201	12.607		201	17.471		201	15.35		201	11.947		201	12.672		201	14.63		201	9.777		201	10.248		201
	202	13.938		202	17.493		202	14.106		202	17.996		202	23.019		202	18.991		202	14.713		202	14.989		202	12.687		202	17.248		202	15.216		202	11.964		202	12.611		202	14.734		202	9.78		202	10.356		202
	203	13.909		203	17.531		203	13.984		203	17.979		203	22.974		203	19.048		203	14.576		203	14.874		203	12.649		203	17.332		203	15.224		203	11.904		203	12.54		203	14.716		203	9.749		203	10.387		203
	204	13.87		204	17.537		204	13.952		204	18.187		204	22.898		204	18.949		204	14.679		204	14.954		204	12.531		204	17.293		204	15.236		204	12.008		204	12.526		204	14.66		204	9.701		204	10.437		204
	205	13.912		205	17.601		205	14.007		205	17.944		205	22.988		205	19.003		205	14.495		205	14.913		205	12.631		205	17.168		205	15.193		205	11.913		205	12.525		205	14.608		205	9.65		205	10.372		205
	206	13.919		206	17.517		206	14.081		206	18.065		206	22.925		206	18.925		206	14.583		206	14.914		206	12.578		206	17.132		206	15.082		206	11.927		206	12.485		206	14.666		206	9.661		206	10.421		206
	207	13.8		207	17.547		207	14.105		207	18.032		207	22.887		207	19.089		207	14.607		207	14.884		207	12.639		207	16.982		207	14.994		207	11.832		207	12.317		207	14.678		207	9.666		207	10.406		207
	208	13.866		208	17.722		208	14.051		208	18.057		208	22.813		208	18.712		208	14.535		208	14.806		208	12.555		208	17.108		208	15.044		208	11.763		208	12.38		208	14.546		208	9.609		208	10.423		208
	209	13.759		209	17.639		209	13.926		209	18.051		209	22.843		209	18.74		209	14.363		209	14.848		209	12.561		209	16.969		209	14.984		209	11.726		209	12.414		209	14.552		209	9.625		209	10.406		209
	210	13.75		210	17.841		210	13.947		210	17.982		210	22.764		210	18.758		210	14.536		210	14.919		210	12.512		210	17.051		210	15.035		210	11.643		210	12.44		210	14.492		210	9.536		210	10.431		210
	211	13.694		211	17.671		211	13.956		211	17.974		211	22.719		211	18.724		211	14.301		211	14.936		211	12.537		211	17.028		211	14.986		211	11.595		211	12.275		211	14.522		211	9.531		211	10.5		211
	212	13.674		212	17.916		212	13.853		212	18.073		212	22.781		212	18.609		212	14.388		212	14.845		212	12.603		212	16.969		212	14.891		212	11.595		212	12.221		212	14.517		212	9.505		212	10.486		212
	213	13.697		213	17.878		213	13.839		213	17.652		213	22.786		213	18.693		213	14.363		213	14.964		213	12.461		213	16.966		213	14.858		213	11.668		213	12.216		213	14.522		213	9.57		213	10.587		213
	214	13.649		214	17.944		214	13.867		214	17.721		214	22.841		214	18.508		214	14.432		214	14.924		214	12.418		214	16.799		214	15.026		214	11.495		214	12.178		214	14.475		214	9.509		214	10.582		214
	215	13.612		215	17.962		215	13.889		215	17.726		215	22.764		215	18.507		215	14.283		215	14.848		215	12.398		215	16.788		215	15.018		215	11.466		215	12.185		215	14.503		215	9.529		215	10.552		215
	216	13.672		216	17.835		216	13.899		216	17.738		216	22.647		216	18.39		216	14.23		216	14.811		216	12.48		216	16.835		216	14.794		216	11.453		216	12.14		216	14.454		216	9.453		216	10.659		216
	217	13.616		217	17.918		217	13.781		217	17.882		217	22.815		217	18.383		217	14.231		217	14.784		217	12.585		217	16.778		217	14.833		217	11.445		217	12.137		217	14.418		217	9.382		217	10.559		217
	218	13.672		218	17.862		218	13.771		218	18.016		218	22.722		218	18.336		218	14.326		218	14.849		218	12.446		218	16.732		218	14.788		218	11.433		218	12.125		218	14.451		218	9.447		218	10.642		218
	219	13.655		219	18.064		219	13.821		219	17.949		219	22.714		219	18.272		219	14.034		219	14.803		219	12.481		219	16.664		219	14.8		219	11.387		219	12.095		219	14.4		219	9.362		219	10.67		219
	220	13.5		220	18.086		220	13.668		220	18.062		220	22.702		220	18.208		220	14.249		220	14.781		220	12.459		220	16.481		220	14.64		220	11.349		220	12.05		220	14.387		220	9.36		220	10.66		220
	221	13.514		221	18.156		221	13.77		221	18.028		221	22.656		221	18.378		221	14.041		221	14.695		221	12.538		221	16.6		221	14.663		221	11.195		221	12.085		221	14.351		221	9.32		221	10.734		221
	222	13.494		222	18.046		222	13.703		222	18.019		222	22.459		222	18.196		222	14.062		222	14.69		222	12.462		222	16.703		222	14.698		222	11.317		222	12.042		222	14.257		222	9.393		222	10.637		222
	223	13.524		223	18.13		223	13.741		223	17.88		223	22.411		223	18.331		223	14.185		223	14.775		223	12.486		223	16.39		223	14.619		223	11.201		223	12.044		223	14.32		223	9.367		223	10.427		223
	224	13.458		224	18.085		224	13.592		224	17.807		224	22.491		224	18.142		224	14.134		224	14.697		224	12.517		224	16.38		224	14.669		224	11.176		224	11.99		224	14.349		224	9.326		224	10.373		224
	225	13.382		225	18.157		225	13.696		225	17.99		225	22.558		225	18.138		225	14.228		225	14.735		225	12.546		225	16.415		225	14.605		225	11.137		225	11.969		225	14.388		225	9.339		225	10.261		225
	226	13.427		226	18.124		226	13.617		226	17.892		226	22.325		226	18.095		226	14.032		226	14.732		226	12.537		226	16.307		226	14.622		226	11.061		226	11.941		226	14.392		226	9.362		226	10.229		226
	227	13.333		227	18.131		227	13.595		227	17.718		227	22.382		227	17.937		227	14.032		227	14.759		227	12.472		227	16.27		227	14.601		227	11.1		227	11.998		227	14.208		227	9.31		227	10.071		227
	228	13.271		228	18.25		228	13.583		228	17.886		228	22.465		228	18.022		228	14.085		228	14.868		228	12.472		228	16.289		228	14.544		228	11.008		228	11.844		228	14.281		228	9.327		228	10.085		228
	229	13.235		229	18.318		229	13.595		229	17.921		229	22.357		229	18.037		229	14.07		229	14.612		229	12.581		229	16.196		229	14.485		229	10.989		229	11.907		229	14.132		229	9.312		229	10.106		229
	230	13.258		230	18.266		230	13.542		230	17.974		230	22.293		230	17.889		230	13.895		230	14.619		230	12.592		230	16.285		230	14.5		230	10.957		230	11.852		230	14.085		230	9.322		230	10.035		230
	231	13.302		231	18.407		231	13.453		231	17.737		231	22.251		231	17.862		231	14.062		231	14.686		231	12.499		231	16.21		231	14.459		231	11.023		231	11.828		231	14.148		231	9.212		231	9.988		231
	232	13.218		232	18.409		232	13.388		232	17.654		232	22.348		232	17.728		232	13.949		232	14.769		232	12.489		232	16.206		232	14.355		232	10.868		232	11.828		232	14.205		232	9.222		232	10.016		232
	233	13.202		233	18.476		233	13.39		233	17.807		233	22.198		233	17.813		233	13.888		233	14.751		233	12.524		233	16.13		233	14.471		233	10.848		233	11.915		233	14.099		233	9.177		233	10.117		233
	234	13.211		234	18.428		234	13.361		234	17.791		234	22.116		234	17.901		234	13.783		234	14.576		234	12.62		234	16.081		234	14.322		234	10.832		234	11.978		234	14.03		234	9.156		234	10.113		234
	235	13.111		235	18.436		235	13.229		235	17.706		235	22.289		235	17.772		235	13.946		235	14.625		235	12.552		235	16.004		235	14.392		235	10.799		235	11.917		235	14.005		235	9.092		235	10.1		235
	236	13.149		236	18.55		236	13.267		236	17.76		236	22.285		236	17.711		236	13.822		236	14.66		236	12.532		236	16.103		236	14.366		236	10.656		236	11.896		236	14.163		236	9.198		236	10.047		236
	237	13.108		237	18.472		237	13.325		237	17.638		237	22.15		237	17.693		237	13.871		237	14.62		237	12.531		237	16.022		237	14.288		237	10.708		237	11.914		237	13.897		237	9.123		237	10.1		237
	238	13.077		238	18.469		238	13.256		238	17.811		238	22.075		238	17.517		238	13.833		238	14.595		238	12.552		238	15.978		238	14.274		238	10.611		238	11.851		238	14.079		238	9.123		238	10.117		238
	239	12.995		239	18.493		239	13.152		239	17.694		239	22.061		239	17.577		239	13.772		239	14.62		239	12.568		239	16.054		239	14.222		239	10.566		239	11.874		239	13.999		239	9.133		239	9.999		239
[truncated: 441 more rows]
[truncated: 5 more columns]

## Sheet: Figure 6
6_E	time	area	ker		time	area without feeadback	ker
	0	10542.6	205.295		0	10542.6	205.295
	1	10290.8	205.404		1	10166.8	205.288
[truncated: 253 more rows]

## Sheet: Figure 7
7_C	Time (hpf)	Control 1	Control 2	YSL MO 1	YSL MO 2	YSL MO 3
[truncated: 482 more rows]
